# Supplementary material for: 9-Ethyl-3,6-diformyl-9H-carbazole
Source: Acta Crystallogr Sect E Struct Rep Online. 2008 Jun 19;64(Pt 7):o1293. doi: 10.1107/S1600536808017923 (PMC2961647; doi:10.1107/S1600536808017923)
Supplement: Supplementary file 1 [file e-64-o1293-sup1.cif]

##############################################################################
###                                                                        ###
###        Electronic paper (Acta Crystallographica Section E)             ###
###                                                                        ###
##############################################################################
#                                                                            #
# This CIF contains the data in a paper accepted for publication in Acta     #
# Crystallographica Section E. It conforms to the requirements of Notes      #
# for Authors for Section E, and has been peer reviewed under the auspices   #
# of the IUCr Commission on Journals.                                        #
#                                                                            #
# Full details of the Crystallographic Information File format               #
# are given in the paper "The Crystallographic Information File (CIF):       #
# a New Standard Archive File for Crystallography" by S. R. Hall, F. H.      #
# Allen and I. D. Brown [Acta Cryst. (1991), A47, 655-685].                  #
#                                                                            #
# The current version of the core CIF dictionary is obtainable from          #
# ftp://ftp.iucr.org/pub/cif_core.dic. The current version number is 2.4.    #
#                                                                            #
# Software is freely available for graphical display of the structure(s) in  #
# this CIF.  For information consult the CIF home page http://www.iucr.org/  #
# cif/home.html                                                              #
#                                                                            #
# This file may be used for bona fide research purposes within the           #
# scientific community so long as proper attribution is given to the journal # 
# article from which it was obtained.                                        #
#                                                                            #
##############################################################################
                                             
data_I
_audit_creation_method     SHELXL-97
_chemical_name_systematic
;
9-Ethyl-3,6-diformyl-9H-carbazole
;
_chemical_name_common     ?
_chemical_formula_moiety     'C16 H13 N O2'
_chemical_formula_sum     'C16 H13 N O2'
_chemical_formula_iupac     'C16 H13 N O2'
_chemical_formula_weight     251.27
_chemical_melting_point     ?
_symmetry_cell_setting     'Monoclinic'
_symmetry_space_group_name_H-M     'P2(1)/n  '
loop_
    _symmetry_equiv_pos_as_xyz
    'x, y, z'
    '-x+1/2, y+1/2, -z+1/2'
    '-x, -y, -z'
    'x-1/2, -y-1/2, z-1/2'
_cell_length_a     13.5475(3)
_cell_length_b     6.69540(10)
_cell_length_c     14.1840(2)
_cell_angle_alpha     90.00
_cell_angle_beta     100.5100(10)
_cell_angle_gamma     90.00
_cell_volume     1264.99(4)
_cell_formula_units_Z     4
_cell_measurement_reflns_used     3121
_cell_measurement_theta_min     2.92
_cell_measurement_theta_max     26.95
_cell_measurement_temperature     293(2)
_exptl_crystal_description     'block'
_exptl_crystal_colour     'colourless'
_exptl_crystal_size_max     0.46
_exptl_crystal_size_mid     0.32
_exptl_crystal_size_min     0.28
_exptl_crystal_density_diffrn     1.319
_exptl_crystal_density_meas     ?
_exptl_crystal_density_method     'not measured'
_exptl_crystal_F_000     528
_exptl_absorpt_coefficient_mu     0.087
_exptl_absorpt_correction_type     multi-scan
_exptl_absorpt_process_details     '(APEX2; Bruker, 2005)'
_exptl_absorpt_correction_T_min     0.9621
_exptl_absorpt_correction_T_max     0.9783
_exptl_special_details
;
;
_diffrn_ambient_temperature     293(2)
_diffrn_radiation_type     MoK\a
_diffrn_radiation_wavelength     0.71073
_diffrn_radiation_source     'fine-focus sealed tube'
_diffrn_radiation_monochromator     graphite
_diffrn_measurement_device_type     'Bruker APEX2 CCD area-detector'
_diffrn_measurement_method     '\f and \w'
_diffrn_detector_area_resol_mean     ?
_diffrn_reflns_number     7890
_diffrn_reflns_av_R_equivalents     0.0161
_diffrn_reflns_av_sigmaI/netI     0.0182
_diffrn_reflns_theta_min     1.91
_diffrn_reflns_theta_max     27.45
_diffrn_reflns_theta_full     27.45
_diffrn_measured_fraction_theta_max     0.969
_diffrn_measured_fraction_theta_full     0.969
_diffrn_reflns_limit_h_min     -15
_diffrn_reflns_limit_h_max     17
_diffrn_reflns_limit_k_min     -8
_diffrn_reflns_limit_k_max     8
_diffrn_reflns_limit_l_min     -18
_diffrn_reflns_limit_l_max     18
_diffrn_standards_number     0
_diffrn_standards_interval_count     .
_diffrn_standards_interval_time     .
_diffrn_standards_decay_%     ?
_refine_special_details
;
Refinement of <i>F</i>^2^ against ALL reflections. The weighted <i>R</i>-factor
<i>wR</i> and goodness of fit <i>S</i> are based on <i>F</i>^2^, conventional
<i>R</i>-factors <i>R</i> are based on <i>F</i>, with <i>F</i> set to zero for
negative <i>F</i>^2^. The threshold expression of <i>F</i>^2^ >
\s(<i>F</i>^2^) is used only for calculating <i>R</i>-factors(gt) <i>etc</i>.
and is not relevant to the choice of reflections for refinement.
<i>R</i>-factors based on <i>F</i>^2^ are statistically about twice as large
as those based on <i>F</i>, and <i>R</i>- factors based on ALL data will be
even larger.
;
_reflns_number_total     2810
_reflns_number_gt     2123
_reflns_threshold_expression     I>2\s(I)
_refine_ls_structure_factor_coef     Fsqd
_refine_ls_matrix_type     full
_refine_ls_R_factor_all     0.0526
_refine_ls_R_factor_gt     0.0380
_refine_ls_wR_factor_gt     0.1016
_refine_ls_wR_factor_ref     0.1124
_refine_ls_goodness_of_fit_ref     1.048
_refine_ls_restrained_S_all     1.048
_refine_ls_number_reflns     2810
_refine_ls_number_parameters     183
_refine_ls_number_restraints     0
_refine_ls_hydrogen_treatment     constr
_refine_ls_weighting_scheme     calc
_refine_ls_weighting_details
         'calc w=1/[\s^2^(Fo^2^)+(0.0515P)^2^+0.1926P] where P=(Fo^2^+2Fc^2^)/3'
_atom_sites_solution_hydrogens     geom
_atom_sites_solution_primary     direct
_atom_sites_solution_secondary     difmap
_refine_ls_shift/su_max     0.001
_refine_ls_shift/su_mean     0.000
_refine_diff_density_max     0.172
_refine_diff_density_min     -0.162
_refine_ls_extinction_method     'SHELXL97 (Sheldrick, 1997)'
_refine_ls_extinction_coef     0.020(3)
_refine_ls_extinction_expression
                                  'Fc^*^=kFc[1+0.001xFc^2^\l^3^/sin(2\q)]^-1/4^'
loop_
    _atom_type_symbol
    _atom_type_description
    _atom_type_scat_dispersion_real
    _atom_type_scat_dispersion_imag
    _atom_type_scat_source
    'C' 'C' 0.0033 0.0016
                         'International Tables Vol C Tables 4.2.6.8 and 6.1.1.4'
    'H' 'H' 0.0000 0.0000
                         'International Tables Vol C Tables 4.2.6.8 and 6.1.1.4'
    'N' 'N' 0.0061 0.0033
                         'International Tables Vol C Tables 4.2.6.8 and 6.1.1.4'
    'O' 'O' 0.0106 0.0060
                         'International Tables Vol C Tables 4.2.6.8 and 6.1.1.4'
_computing_data_collection     'APEX2 (Bruker, 2005)'
_computing_cell_refinement     'APEX2 (Bruker, 2005)'
_computing_data_reduction     'APEX2 (Bruker, 2005)'
_computing_structure_solution     'SIR97 (Altomare et al., 1999)'
_computing_structure_refinement     'SHELXL97 (Sheldrick, 2008)'
_computing_molecular_graphics     'SHELXTL (Sheldrick, 2008)'
_computing_publication_material     'WinGX (Farrugia,1999)'
loop_
    _atom_site_type_symbol
    _atom_site_label
    _atom_site_fract_x
    _atom_site_fract_y
    _atom_site_fract_z
    _atom_site_U_iso_or_equiv
    _atom_site_adp_type
    _atom_site_calc_flag
    _atom_site_refinement_flags
    _atom_site_occupancy
    _atom_site_disorder_assembly
    _atom_site_disorder_group
    O O1 1.02612(11) 0.7739(2) 0.65681(10) 0.1009(5) Uani d . 1 . .
    O O2 0.8577(2) -0.1440(4) 1.19028(19) 0.0963(8) Uani d P 0.50 A 1
    O O2' 0.9276(2) -0.1336(4) 1.1217(2) 0.0830(8) Uani d P 0.50 A 2
    N N1 0.73234(8) 0.68042(17) 0.96028(7) 0.0500(3) Uani d . 1 . .
    C C1 0.55071(11) 0.7452(3) 0.91838(13) 0.0713(4) Uani d . 1 . .
    H H1A 0.5513 0.7464 0.8508 0.107 Uiso calc R 1 . .
    H H1B 0.4989 0.8327 0.9318 0.107 Uiso calc R 1 . .
    H H1C 0.5381 0.6119 0.9381 0.107 Uiso calc R 1 . .
    C C2 0.65035(10) 0.8149(2) 0.97202(11) 0.0573(4) Uani d . 1 . .
    H H2A 0.6642 0.9470 0.9495 0.069 Uiso calc R 1 . .
    H H2B 0.6473 0.8252 1.0396 0.069 Uiso calc R 1 . .
    C C3 0.79421(9) 0.69945(19) 0.89373(9) 0.0459(3) Uani d . 1 . .
    C C4 0.79749(10) 0.8498(2) 0.82587(10) 0.0557(3) Uani d . 1 . .
    H H4 0.7532 0.9571 0.8198 0.067 Uiso calc R 1 . .
    C C5 0.86839(11) 0.8333(2) 0.76856(10) 0.0585(4) Uani d . 1 . .
    H H5 0.8715 0.9308 0.7225 0.070 Uiso calc R 1 . .
    C C6 0.93648(10) 0.6734(2) 0.77748(9) 0.0523(3) Uani d . 1 . .
    C C7 0.93244(9) 0.5240(2) 0.84424(8) 0.0485(3) Uani d . 1 . .
    H H7 0.9774 0.4178 0.8501 0.058 Uiso calc R 1 . .
    C C8 0.86064(9) 0.53478(19) 0.90209(8) 0.0440(3) Uani d . 1 . .
    C C9 0.83555(9) 0.40894(19) 0.97708(8) 0.0452(3) Uani d . 1 . .
    C C10 0.75611(9) 0.5055(2) 1.01106(8) 0.0473(3) Uani d . 1 . .
    C C11 0.71439(11) 0.4259(2) 1.08601(10) 0.0582(4) Uani d . 1 . .
    H H11 0.6627 0.4907 1.1088 0.070 Uiso calc R 1 . .
    C C12 0.75280(12) 0.2485(2) 1.12461(10) 0.0626(4) Uani d . 1 . .
    H H12 0.7263 0.1923 1.1745 0.075 Uiso d R 1 . .
    C C13 0.83086(11) 0.1487(2) 1.09134(9) 0.0573(4) Uani d . 1 A .
    C C14 0.87244(10) 0.2299(2) 1.01732(9) 0.0510(3) Uani d . 1 . .
    H H14 0.9244 0.1646 0.9952 0.061 Uiso d R 1 . .
    C C15 1.01501(12) 0.6612(3) 0.71893(11) 0.0666(4) Uani d . 1 . .
    H H15 1.0603 0.5559 0.7315 0.080 Uiso calc R 1 . .
    C C16 0.87062(18) -0.0411(3) 1.13397(14) 0.0825(6) Uani d . 1 . .
    H H16A 0.9220 -0.0876 1.1043 0.099 Uiso calc PR 0.50 A 1
    H H16B 0.8377 -0.0871 1.1818 0.099 Uiso d PR 0.50 A 2
loop_
    _atom_site_aniso_label
    _atom_site_aniso_U_11
    _atom_site_aniso_U_22
    _atom_site_aniso_U_33
    _atom_site_aniso_U_12
    _atom_site_aniso_U_13
    _atom_site_aniso_U_23
    O1 0.1167(11) 0.1034(10) 0.1002(9) -0.0055(8) 0.0663(9) 0.0204(8)
    O2 0.128(2) 0.0828(17) 0.0829(16) -0.0009(16) 0.0324(16) 0.0299(14)
    O2' 0.0887(18) 0.0589(14) 0.1029(18) 0.0237(13) 0.0213(14) 0.0161(13)
    N1 0.0436(6) 0.0549(7) 0.0544(6) 0.0046(5) 0.0166(5) 0.0001(5)
    C1 0.0504(8) 0.0671(10) 0.0958(11) 0.0074(7) 0.0122(8) -0.0025(9)
    C2 0.0514(8) 0.0556(8) 0.0688(8) 0.0064(6) 0.0212(6) -0.0073(7)
    C3 0.0385(6) 0.0522(7) 0.0475(6) -0.0009(5) 0.0090(5) -0.0009(5)
    C4 0.0505(7) 0.0547(8) 0.0619(8) 0.0052(6) 0.0103(6) 0.0085(6)
    C5 0.0575(8) 0.0622(9) 0.0573(7) -0.0046(7) 0.0142(6) 0.0120(7)
    C6 0.0461(7) 0.0622(8) 0.0505(7) -0.0081(6) 0.0140(5) -0.0001(6)
    C7 0.0404(6) 0.0550(8) 0.0509(6) -0.0004(5) 0.0103(5) -0.0014(6)
    C8 0.0386(6) 0.0494(7) 0.0440(6) -0.0013(5) 0.0078(5) -0.0001(5)
    C9 0.0405(6) 0.0512(7) 0.0441(6) -0.0021(5) 0.0078(5) -0.0012(5)
    C10 0.0429(6) 0.0535(7) 0.0461(6) -0.0024(5) 0.0102(5) -0.0035(5)
    C11 0.0570(8) 0.0691(9) 0.0531(7) -0.0048(7) 0.0218(6) -0.0034(7)
    C12 0.0695(9) 0.0721(10) 0.0492(7) -0.0153(8) 0.0189(7) 0.0023(7)
    C13 0.0637(9) 0.0550(8) 0.0507(7) -0.0098(7) 0.0040(6) 0.0046(6)
    C14 0.0483(7) 0.0521(8) 0.0519(7) -0.0001(6) 0.0074(5) 0.0003(6)
    C15 0.0654(9) 0.0742(10) 0.0657(9) -0.0152(8) 0.0268(7) -0.0035(8)
    C16 0.1016(15) 0.0660(11) 0.0722(11) -0.0161(11) -0.0043(10) 0.0172(10)
_geom_special_details
;
All e.s.d.'s (except the e.s.d. in the dihedral angle between two l.s. planes)
are estimated using the full covariance matrix. The cell e.s.d.'s are taken
into account individually in the estimation of e.s.d.'s in distances, angles
and torsion angles; correlations between e.s.d.'s in cell parameters are only
used when they are defined by crystal symmetry. An approximate (isotropic)
treatment of cell e.s.d.'s is used for estimating e.s.d.'s involving l.s.
planes.
;
loop_
    _geom_bond_atom_site_label_1
    _geom_bond_atom_site_label_2
    _geom_bond_site_symmetry_2
    _geom_bond_distance
    _geom_bond_publ_flag
    O1 C15 . 1.1902(19) ?
    O2 C16 . 1.093(3) ?
    O2 H16B . 0.4697 ?
    O2' C16 . 1.029(3) ?
    N1 C3 . 1.3778(16) ?
    N1 C10 . 1.3818(17) ?
    N1 C2 . 1.4628(16) ?
    C1 C2 . 1.498(2) ?
    C1 H1A . 0.9600 ?
    C1 H1B . 0.9600 ?
    C1 H1C . 0.9600 ?
    C2 H2A . 0.9700 ?
    C2 H2B . 0.9700 ?
    C3 C4 . 1.3990(18) ?
    C3 C8 . 1.4144(17) ?
    C4 C5 . 1.371(2) ?
    C4 H4 . 0.9300 ?
    C5 C6 . 1.404(2) ?
    C5 H5 . 0.9300 ?
    C6 C7 . 1.3852(18) ?
    C6 C15 . 1.466(2) ?
    C7 C8 . 1.3842(17) ?
    C7 H7 . 0.9300 ?
    C8 C9 . 1.4453(17) ?
    C9 C14 . 1.3816(18) ?
    C9 C10 . 1.4134(17) ?
    C10 C11 . 1.3974(18) ?
    C11 C12 . 1.370(2) ?
    C11 H11 . 0.9300 ?
    C12 C13 . 1.403(2) ?
    C12 H12 . 0.9300 ?
    C13 C14 . 1.3896(19) ?
    C13 C16 . 1.467(2) ?
    C14 H14 . 0.9300 ?
    C15 H15 . 0.9300 ?
    C16 H16A . 0.9300 ?
    C16 H16B . 0.9300 ?
loop_
    _geom_angle_atom_site_label_1
    _geom_angle_atom_site_label_2
    _geom_angle_atom_site_label_3
    _geom_angle_site_symmetry_1
    _geom_angle_site_symmetry_3
    _geom_angle
    _geom_angle_publ_flag
    C3 N1 C10 . . 108.81(10) ?
    C3 N1 C2 . . 126.20(11) ?
    C10 N1 C2 . . 124.89(11) ?
    C2 C1 H1A . . 109.5 ?
    C2 C1 H1B . . 109.5 ?
    H1A C1 H1B . . 109.5 ?
    C2 C1 H1C . . 109.5 ?
    H1A C1 H1C . . 109.5 ?
    H1B C1 H1C . . 109.5 ?
    N1 C2 C1 . . 112.52(12) ?
    N1 C2 H2A . . 109.1 ?
    C1 C2 H2A . . 109.1 ?
    N1 C2 H2B . . 109.1 ?
    C1 C2 H2B . . 109.1 ?
    H2A C2 H2B . . 107.8 ?
    N1 C3 C4 . . 129.60(12) ?
    N1 C3 C8 . . 109.13(11) ?
    C4 C3 C8 . . 121.26(12) ?
    C5 C4 C3 . . 117.61(13) ?
    C5 C4 H4 . . 121.2 ?
    C3 C4 H4 . . 121.2 ?
    C4 C5 C6 . . 121.85(13) ?
    C4 C5 H5 . . 119.1 ?
    C6 C5 H5 . . 119.1 ?
    C7 C6 C5 . . 120.34(12) ?
    C7 C6 C15 . . 118.06(13) ?
    C5 C6 C15 . . 121.58(13) ?
    C8 C7 C6 . . 119.15(12) ?
    C8 C7 H7 . . 120.4 ?
    C6 C7 H7 . . 120.4 ?
    C7 C8 C3 . . 119.75(11) ?
    C7 C8 C9 . . 133.70(12) ?
    C3 C8 C9 . . 106.54(11) ?
    C14 C9 C10 . . 119.79(11) ?
    C14 C9 C8 . . 133.94(12) ?
    C10 C9 C8 . . 106.27(11) ?
    N1 C10 C11 . . 129.17(12) ?
    N1 C10 C9 . . 109.24(11) ?
    C11 C10 C9 . . 121.58(13) ?
    C12 C11 C10 . . 117.24(13) ?
    C12 C11 H11 . . 121.4 ?
    C10 C11 H11 . . 121.4 ?
    C11 C12 C13 . . 122.20(13) ?
    C11 C12 H12 . . 118.9 ?
    C13 C12 H12 . . 118.9 ?
    C14 C13 C12 . . 120.13(13) ?
    C14 C13 C16 . . 118.77(16) ?
    C12 C13 C16 . . 121.09(15) ?
    C9 C14 C13 . . 119.05(13) ?
    C9 C14 H14 . . 120.5 ?
    C13 C14 H14 . . 120.4 ?
    O1 C15 C6 . . 125.94(17) ?
    O1 C15 H15 . . 117.0 ?
    C6 C15 H15 . . 117.0 ?
    O2' C16 C13 . . 133.0(3) ?
    O2 C16 C13 . . 138.7(3) ?
    O2 C16 H16A . . 110.6 ?
    C13 C16 H16A . . 110.6 ?
    O2' C16 H16B . . 113.5 ?
    C13 C16 H16B . . 113.5 ?
    H16A C16 H16B . . 135.8 ?
loop_
    _geom_torsion_atom_site_label_1
    _geom_torsion_atom_site_label_2
    _geom_torsion_atom_site_label_3
    _geom_torsion_atom_site_label_4
    _geom_torsion_site_symmetry_1
    _geom_torsion_site_symmetry_2
    _geom_torsion_site_symmetry_3
    _geom_torsion_site_symmetry_4
    _geom_torsion
    _geom_torsion_publ_flag
    C3 N1 C2 C1 . . . . 94.54(16) ?
    C10 N1 C2 C1 . . . . -81.23(17) ?
    C10 N1 C3 C4 . . . . 179.26(13) ?
    C2 N1 C3 C4 . . . . 2.9(2) ?
    C10 N1 C3 C8 . . . . -0.76(13) ?
    C2 N1 C3 C8 . . . . -177.10(12) ?
    N1 C3 C4 C5 . . . . 179.09(13) ?
    C8 C3 C4 C5 . . . . -0.88(19) ?
    C3 C4 C5 C6 . . . . -0.7(2) ?
    C4 C5 C6 C7 . . . . 1.2(2) ?
    C4 C5 C6 C15 . . . . -177.23(13) ?
    C5 C6 C7 C8 . . . . -0.16(19) ?
    C15 C6 C7 C8 . . . . 178.34(12) ?
    C6 C7 C8 C3 . . . . -1.36(17) ?
    C6 C7 C8 C9 . . . . 179.95(13) ?
    N1 C3 C8 C7 . . . . -178.05(11) ?
    C4 C3 C8 C7 . . . . 1.92(18) ?
    N1 C3 C8 C9 . . . . 0.96(13) ?
    C4 C3 C8 C9 . . . . -179.07(12) ?
    C7 C8 C9 C14 . . . . -1.6(2) ?
    C3 C8 C9 C14 . . . . 179.62(13) ?
    C7 C8 C9 C10 . . . . 178.03(13) ?
    C3 C8 C9 C10 . . . . -0.78(13) ?
    C3 N1 C10 C11 . . . . 179.12(13) ?
    C2 N1 C10 C11 . . . . -4.5(2) ?
    C3 N1 C10 C9 . . . . 0.26(14) ?
    C2 N1 C10 C9 . . . . 176.66(11) ?
    C14 C9 C10 N1 . . . . -179.99(11) ?
    C8 C9 C10 N1 . . . . 0.34(13) ?
    C14 C9 C10 C11 . . . . 1.04(18) ?
    C8 C9 C10 C11 . . . . -178.63(11) ?
    N1 C10 C11 C12 . . . . -179.57(12) ?
    C9 C10 C11 C12 . . . . -0.83(19) ?
    C10 C11 C12 C13 . . . . 0.1(2) ?
    C11 C12 C13 C14 . . . . 0.5(2) ?
    C11 C12 C13 C16 . . . . 179.97(14) ?
    C10 C9 C14 C13 . . . . -0.47(18) ?
    C8 C9 C14 C13 . . . . 179.09(13) ?
    C12 C13 C14 C9 . . . . -0.2(2) ?
    C16 C13 C14 C9 . . . . -179.78(12) ?
    C7 C6 C15 O1 . . . . 177.41(16) ?
    C5 C6 C15 O1 . . . . -4.1(2) ?
    C14 C13 C16 O2' . . . . 1.6(4) ?
    C12 C13 C16 O2' . . . . -177.9(3) ?
    C14 C13 C16 O2 . . . . 179.8(3) ?
    C12 C13 C16 O2 . . . . 0.3(4) ?
data_global
_journal_date_recd_electronic     2008-05-06
_journal_date_accepted     2008-06-12
_journal_name_full     'Acta Crystallographica, Section E'
_journal_year     2008
_journal_volume     64
_journal_issue      7
_journal_page_first     o1293
_journal_page_last     o1293
_journal_paper_category     QO
_journal_coeditor_code     NC2104
_publ_contact_author
;
      Yu Xiao Qiang
      State Key Laboratory of Crystal Materials
      Institute of Crystal Materials
      Shandong University
      Jinan 250100
      Peoples Republic of China
;
_publ_contact_author_email     yuxq@sdu.edu.cn
_publ_contact_author_fax     ' '
_publ_contact_author_phone     ' '
_publ_section_title
;
9-Ethyl-3,6-diformyl-9<i>H</i>-carbazole
;
loop_
    _publ_author_name
    _publ_author_footnote
    _publ_author_address
    'Jun Jie Wang' .
;
State Key Laboratory of Crystalline Materials
Institute of Crystalline Materials
Shandong University
Jinan 250100
People's Republic of China
;
    'Xian Zhang' .
;
School of Materials Science and Engineering
Shandong Institute of Light Industry
Jinan 250353
People's Republic of China
;
    'Bao Qin Zhang' .
;
State Key Laboratory of Crystalline Materials
Institute of Crystalline Materials
Shandong University
Jinan 250100
People's Republic of China
;
    'Gang Wang' .
;
School of Chemistry and Chemical Engineering
Shandong University
Jinan 250100
People's Republic of China
;
    'Xiao Qiang Yu' .
;
State Key Laboratory of Crystalline Materials
Institute of Crystalline Materials
Shandong University
Jinan 250100
People's Republic of China
;
