# Supplementary material for: 9-Ethyl-3,6-diformyl-9H-carbazole
Source: Acta Crystallogr Sect E Struct Rep Online. 2008 Jun 19;64(Pt 7):o1293. doi: 10.1107/S1600536808017923 (PMC2961647; doi:10.1107/S1600536808017923)
Supplement: Supplementary file 2 [file e-64-o1293-Isup2.hkl]

#
# h,k,l, Fc-squared, Fo-squared, sigma(Fo-squared) and status flag
#
data_I
_shelx_title ' yuxiaoqiang01 in P2(1)/n'
_shelx_refln_list_code          4
_shelx_F_calc_maximum      155.65
_exptl_crystal_F_000       528.00
_reflns_d_resolution_high  0.7709
 
loop_
 _symmetry_equiv_pos_as_xyz
 'x, y, z'
 '-x+1/2, y+1/2, -z+1/2'
 '-x, -y, -z'
 'x-1/2, -y-1/2, z-1/2'
 
_cell_length_a    13.5475
_cell_length_b     6.6954
_cell_length_c    14.1840
_cell_angle_alpha  90.000
_cell_angle_beta  100.510
_cell_angle_gamma  90.000
 
_shelx_F_squared_multiplier     1.000
 
loop_
 _refln_index_h
 _refln_index_k
 _refln_index_l
 _refln_F_squared_calc
 _refln_F_squared_meas
 _refln_F_squared_sigma
 _refln_observed_status
   4   0   0       32.52       38.03      0.99 o
   6   0   0       12.88       14.03      0.83 o
   8   0   0      130.00      123.90      1.51 o
  10   0   0      758.26      791.18     23.98 o
  12   0   0       12.60       16.52      1.19 o
   1   1   0      131.94      123.37      1.57 o
   2   1   0      143.57      125.41      2.31 o
   3   1   0      947.26      886.99     12.81 o
   4   1   0      195.98      160.74      3.61 o
   5   1   0       20.87       26.06      0.47 o
   6   1   0       13.28        8.99      0.39 o
   7   1   0       34.41       33.47      0.57 o
   8   1   0     1011.29     1049.36      6.91 o
   9   1   0      249.04      257.66      3.40 o
  10   1   0       41.73       39.46      1.15 o
  11   1   0        1.45        3.22      0.59 o
  12   1   0        0.57       -0.61      0.61 o
  13   1   0       43.60       48.12      2.01 o
  14   1   0       99.85      101.13      2.92 o
  15   1   0        2.03        1.80      0.89 o
   0   2   0     3631.05     3443.15     36.06 o
   1   2   0      781.83      733.74      5.69 o
   2   2   0      275.48      280.00      2.73 o
   3   2   0      204.68      195.04      2.40 o
   4   2   0      669.96      702.63      7.37 o
   5   2   0      914.21      950.26      9.80 o
   6   2   0       11.83       13.45      0.55 o
   7   2   0       23.38       17.41      0.50 o
   8   2   0        3.40        3.82      0.44 o
   9   2   0       15.64       11.98      1.12 o
  10   2   0        2.83        2.36      0.40 o
  11   2   0       27.85       25.90      0.89 o
  12   2   0       46.59       48.48      1.17 o
  13   2   0        0.64       -0.76      0.76 o
  14   2   0        0.13        0.69      0.84 o
  15   2   0       12.54       12.50      1.30 o
  16   2   0        0.06       -0.13      0.86 o
   1   3   0      287.88      294.80      2.90 o
   2   3   0     1189.37     1138.04      8.48 o
   3   3   0      436.71      477.67      3.86 o
   4   3   0      268.97      284.22      3.00 o
   5   3   0       21.90       20.66      0.74 o
   6   3   0        2.05        0.16      0.38 o
   7   3   0       41.96       44.11      1.92 o
   8   3   0        0.72        0.61      0.65 o
   9   3   0       12.83       12.82      1.23 o
  10   3   0      144.57      141.50      3.85 o
  11   3   0       49.48       55.88      1.72 o
  12   3   0       50.52       46.66      1.20 o
  13   3   0        5.58        4.42      0.56 o
  14   3   0       30.05       33.46      2.32 o
  15   3   0        1.10        1.47      0.93 o
  16   3   0        2.01        1.25      1.00 o
   0   4   0       76.94       80.82      2.27 o
   1   4   0      345.54      376.36      3.75 o
   2   4   0        5.82        3.29      0.33 o
   3   4   0      172.96      187.29      1.93 o
   4   4   0       76.80       69.67      1.42 o
   5   4   0      213.64      227.32      2.73 o
   6   4   0      240.93      250.47      5.80 o
   7   4   0        6.25        8.93      0.79 o
   8   4   0      120.06      118.34      4.41 o
   9   4   0       28.95       24.36      1.80 o
  10   4   0       68.71       60.77      2.66 o
  11   4   0        2.60        3.65      1.02 o
  12   4   0        4.00        3.07      1.00 o
  13   4   0        0.25       -0.56      0.56 o
  14   4   0        0.28        1.33      0.70 o
  15   4   0        2.89        3.81      0.78 o
   1   5   0       19.51       18.69      0.73 o
   2   5   0        5.33        7.76      1.31 o
   3   5   0        0.07       -0.13      0.40 o
   4   5   0       78.37       71.16      1.42 o
   5   5   0        0.22       -0.02      0.50 o
   6   5   0        9.99       10.94      0.91 o
   7   5   0       63.83       63.26      1.93 o
   8   5   0        1.05        0.13      0.64 o
   9   5   0        1.98        0.58      0.74 o
  10   5   0        0.54        1.62      0.87 o
  11   5   0        0.01       -0.33      0.87 o
  12   5   0        1.17        1.34      0.97 o
  13   5   0        3.75        2.94      1.21 o
  14   5   0       23.96       26.03      1.50 o
   0   6   0      154.69      151.92      3.45 o
   1   6   0       81.92       80.14      1.61 o
   2   6   0       14.91       14.27      0.76 o
   3   6   0        3.95        3.27      0.64 o
   4   6   0        0.07        0.61      0.82 o
   5   6   0       38.57       40.16      2.21 o
   6   6   0        1.09        0.73      0.62 o
   7   6   0        0.25        0.34      0.64 o
   8   6   0        0.27        2.36      1.08 o
   9   6   0        0.13        1.06      0.91 o
  10   6   0        0.29        1.86      1.00 o
  11   6   0        0.16       -0.43      1.04 o
  12   6   0        2.06        1.82      1.25 o
   1   7   0        0.00        0.23      0.66 o
   2   7   0       86.56       92.07      3.67 o
   3   7   0       48.71       51.94      1.87 o
   4   7   0        5.87        6.13      0.87 o
   5   7   0        5.20        4.58      0.82 o
   6   7   0        2.33        2.17      1.50 o
   7   7   0        0.24        1.03      0.76 o
   8   7   0        1.93        3.07      0.87 o
   9   7   0        7.63        8.18      1.53 o
  10   7   0        0.00        1.95      0.91 o
   0   8   0        0.98       -0.02      0.99 o
   1   8   0        0.29        0.87      1.06 o
   2   8   0        2.82        4.02      1.27 o
   3   8   0        0.00       -0.04      1.08 o
   4   8   0        0.97       -0.40      1.34 o
   5   8   0        0.28       -0.70      0.70 o
   6   8   0        3.05        5.77      1.04 o
 -13   0   1      288.11      295.91      5.42 o
 -11   0   1        0.29       -0.37      0.58 o
  -9   0   1      458.99      471.58      5.30 o
  -7   0   1       91.60      112.59      1.64 o
  -5   0   1      780.72      784.89     11.28 o
  -1   0   1     2103.17     2097.33     32.59 o
   3   0   1     8119.25     8592.94     87.19 o
   5   0   1      735.10      736.57      5.46 o
   7   0   1       56.93       54.08      0.90 o
   9   0   1       45.21       44.18      1.26 o
  11   0   1       62.85       62.13      1.95 o
  13   0   1      171.70      194.69      3.99 o
 -16   1   1        2.37        2.79      0.95 o
 -15   1   1        7.00        5.17      0.99 o
 -14   1   1        0.07       -0.73      0.73 o
 -13   1   1       22.85       23.89      1.54 o
 -12   1   1       37.65       36.38      1.73 o
 -11   1   1        0.13       -0.39      0.39 o
 -10   1   1      198.10      194.15      2.82 o
  -9   1   1        7.03        6.94      0.52 o
  -8   1   1       48.60       55.18      0.78 o
  -7   1   1       92.03       94.29      0.96 o
  -6   1   1      237.76      243.17      2.95 o
  -5   1   1       46.46       59.48      1.56 o
  -4   1   1     1633.81     1562.16     22.07 o
  -3   1   1      111.86      126.63      2.37 o
  -2   1   1      249.80      228.99      3.72 o
  -1   1   1      588.73      579.43      4.45 o
   0   1   1     1903.48     1873.68     20.91 o
   1   1   1     5804.87     5743.34     82.03 o
   2   1   1     6889.78     6951.13     70.99 o
   3   1   1      369.31      331.51      3.61 o
   4   1   1      543.21      552.59      4.80 o
   5   1   1     2431.84     2463.59     20.16 o
   6   1   1      157.62      165.73      1.54 o
   7   1   1      158.48      149.08      1.47 o
   8   1   1        0.50       -0.07      0.25 o
   9   1   1       20.42       16.22      0.53 o
  10   1   1        0.64        1.39      0.34 o
  11   1   1        5.20        4.92      0.59 o
  12   1   1      106.08       99.86      2.77 o
  13   1   1       62.42       65.73      2.27 o
  14   1   1        5.73        4.22      0.97 o
  15   1   1       62.91       63.98      2.40 o
 -16   2   1        7.79        8.13      1.27 o
 -15   2   1        7.73        7.16      1.15 o
 -14   2   1       36.97       35.91      1.90 o
 -13   2   1      187.48      177.03      4.19 o
 -12   2   1        4.08        4.71      0.66 o
 -11   2   1      158.88      146.73      2.48 o
 -10   2   1        4.09        2.18      0.39 o
  -9   2   1        2.15        0.87      0.49 o
  -8   2   1       50.51       53.51      1.20 o
  -7   2   1       55.61       51.89      1.10 o
  -6   2   1       98.37      114.19      2.72 o
  -5   2   1       55.87       35.58      1.41 o
  -4   2   1      344.53      359.08      6.03 o
  -3   2   1      280.76      273.57      2.69 o
  -2   2   1      311.49      312.84      3.03 o
  -1   2   1      930.12      888.59      6.02 o
   0   2   1      648.02      634.50      4.37 o
   1   2   1     1719.73     1737.37     11.37 o
   2   2   1      989.88     1000.54      8.61 o
   3   2   1      128.80      125.07      2.15 o
   4   2   1       12.74       10.97      0.54 o
   5   2   1       66.42       57.89      1.31 o
   6   2   1      300.14      337.07      4.02 o
   7   2   1       40.02       51.58      0.88 o
   8   2   1        0.06        0.67      0.47 o
   9   2   1      262.77      272.51      3.67 o
  10   2   1        4.88        6.07      0.50 o
  11   2   1       10.28       10.49      0.62 o
  12   2   1        0.02       -0.54      0.58 o
  13   2   1        3.48        1.82      0.49 o
  14   2   1        0.63        1.88      0.87 o
  15   2   1       12.16       14.14      1.41 o
  16   2   1       15.73       17.08      1.49 o
 -16   3   1       22.97       28.76      2.67 o
 -15   3   1        7.00        7.78      1.21 o
 -14   3   1        0.19       -0.56      0.80 o
 -13   3   1        1.55        2.30      0.60 o
 -12   3   1       21.34       21.21      0.90 o
 -11   3   1        1.55        0.19      0.42 o
 -10   3   1        1.30       -0.04      0.73 o
  -9   3   1      121.93      135.72      3.59 o
  -8   3   1        3.33        2.07      0.69 o
  -7   3   1      344.45      334.67      6.38 o
  -6   3   1        1.20        1.08      0.54 o
  -5   3   1        0.11        2.49      0.23 o
  -4   3   1      712.12      780.62      7.06 o
  -3   3   1       64.70       70.64      0.89 o
  -2   3   1       19.64       20.91      0.60 o
  -1   3   1       15.65       11.89      0.47 o
   0   3   1     1132.85     1165.55      8.71 o
   1   3   1      199.60      210.77      1.98 o
   2   3   1       60.70       64.63      0.88 o
   3   3   1       81.12       99.97      1.59 o
   4   3   1      176.20      180.15      1.81 o
   5   3   1      131.02      143.37      5.54 o
   6   3   1      145.00      155.94      2.35 o
   7   3   1      335.92      333.49      6.45 o
   8   3   1        2.58        2.85      0.76 o
   9   3   1        0.31        0.67      0.73 o
  10   3   1      245.54      217.86      3.27 o
  11   3   1        0.00        0.42      0.51 o
  12   3   1       15.56       16.73      0.82 o
  13   3   1        1.37        0.86      0.48 o
  14   3   1        5.36        5.89      0.73 o
  15   3   1        2.97        0.84      0.91 o
  16   3   1        0.29       -0.37      0.95 o
 -15   4   1       12.93       14.87      1.53 o
 -14   4   1        0.24        0.57      0.66 o
 -13   4   1        0.68       -0.39      0.61 o
 -12   4   1        0.80        0.51      0.59 o
 -11   4   1       63.37       62.87      2.74 o
 -10   4   1       51.85       45.32      2.27 o
  -9   4   1       69.90       61.33      2.61 o
  -8   4   1      166.35      150.83      3.01 o
  -7   4   1       30.18       24.38      1.16 o
  -6   4   1       21.67       19.77      1.06 o
  -5   4   1       24.90       24.06      1.51 o
  -4   4   1      298.48      314.35      3.42 o
  -3   4   1       38.78       38.56      0.74 o
  -2   4   1       25.42       23.77      0.88 o
  -1   4   1       80.17       79.15      1.31 o
   0   4   1       85.02       92.83      1.41 o
   1   4   1       21.29       21.37      0.74 o
   2   4   1      224.68      235.95      3.05 o
   3   4   1      250.03      240.33      2.73 o
   4   4   1       22.82       23.97      0.76 o
   5   4   1       31.89       30.71      0.89 o
   6   4   1      127.54      122.17      3.56 o
   7   4   1        4.83        3.12      0.98 o
   8   4   1       28.55       31.43      1.94 o
   9   4   1      164.38      156.54      4.30 o
  10   4   1       11.42       12.28      1.34 o
  11   4   1        7.33        7.09      1.15 o
  12   4   1       31.50       27.07      1.99 o
  13   4   1        3.10        2.77      0.72 o
  14   4   1        1.49        0.60      0.54 o
  15   4   1        0.67        0.44      0.57 o
 -14   5   1        4.18        5.40      0.99 o
 -13   5   1        7.20        5.43      0.88 o
 -12   5   1        2.61        3.61      1.15 o
 -11   5   1        5.27        4.06      1.10 o
 -10   5   1        7.26        5.67      1.21 o
  -9   5   1        2.18        0.80      0.91 o
  -8   5   1        0.02        0.81      0.58 o
  -7   5   1       23.53       23.58      1.24 o
  -6   5   1       75.49       77.77      2.12 o
  -5   5   1       20.14       23.99      1.18 o
  -4   5   1      290.45      286.99      7.10 o
  -3   5   1       34.54       35.82      1.46 o
  -2   5   1        2.79        2.87      0.58 o
  -1   5   1        4.20        3.78      0.44 o
   0   5   1       22.30       21.36      0.78 o
   1   5   1      129.15      133.85      1.93 o
   2   5   1       52.74       54.04      1.46 o
   3   5   1      153.59      162.28      3.21 o
   4   5   1      115.57      111.03      1.88 o
   5   5   1       58.51       57.15      1.74 o
   6   5   1      212.56      209.30      3.69 o
   7   5   1       28.45       28.86      1.33 o
   8   5   1        0.30       -0.09      0.52 o
   9   5   1        0.00        0.21      0.57 o
  10   5   1        3.56        2.60      1.04 o
  11   5   1        4.39        2.08      1.04 o
  12   5   1        1.24        0.26      0.97 o
  13   5   1        4.59        4.84      1.27 o
 -12   6   1        2.03        2.39      0.87 o
 -11   6   1        0.01        0.11      0.89 o
 -10   6   1        0.01       -0.06      0.63 o
  -9   6   1        1.53        1.66      0.74 o
  -8   6   1        1.74        1.16      1.35 o
  -7   6   1       88.85       84.28      2.38 o
  -6   6   1        0.75        0.55      0.53 o
  -5   6   1       24.39       24.13      1.32 o
  -4   6   1        0.11       -0.52      0.52 o
  -3   6   1        9.18        9.65      0.89 o
  -2   6   1      162.38      162.44      3.12 o
  -1   6   1       85.83       95.26      1.76 o
   0   6   1       44.93       40.17      0.98 o
   1   6   1       26.16       25.81      1.20 o
   2   6   1       15.04       15.42      0.96 o
   3   6   1       14.61       11.81      0.89 o
   4   6   1       22.12       24.04      1.84 o
   5   6   1        4.33        4.28      1.06 o
   6   6   1        0.09       -0.07      0.73 o
   7   6   1       17.32       15.80      1.62 o
   8   6   1        5.15        7.81      1.38 o
   9   6   1        0.03       -0.39      0.86 o
  10   6   1        0.88        1.40      1.02 o
  11   6   1        0.10        0.02      1.02 o
  12   6   1        9.26       14.88      1.88 o
 -10   7   1       26.06       40.11      2.58 o
  -9   7   1       31.33       38.27      1.92 o
  -8   7   1       39.62       47.05      2.03 o
  -7   7   1        0.93        0.77      0.76 o
  -6   7   1       37.45       40.53      3.01 o
  -5   7   1       12.17       13.03      3.28 o
  -4   7   1        5.23        6.20      0.90 o
  -3   7   1        2.52        2.54      0.74 o
  -2   7   1        0.81        0.51      0.65 o
  -1   7   1       24.60       26.82      1.37 o
   0   7   1       12.48       14.28      2.22 o
   1   7   1      273.81      265.86      4.35 o
   2   7   1        4.93        5.11      0.65 o
   3   7   1        1.95        1.46      0.70 o
   4   7   1       16.52       19.28      1.82 o
   5   7   1       11.57       11.83      1.54 o
   6   7   1        2.66        3.01      1.15 o
   7   7   1       22.03       23.22      2.07 o
   8   7   1        8.87       10.14      1.64 o
   9   7   1        5.06        7.14      1.54 o
  10   7   1        0.81       -0.52      1.02 o
  -6   8   1        0.35        0.39      0.76 o
  -5   8   1        0.02       -0.55      0.70 o
  -4   8   1        1.05        0.91      0.80 o
  -3   8   1        5.46        4.87      1.30 o
  -2   8   1        6.93        7.65      1.45 o
  -1   8   1        1.75        1.41      1.15 o
   0   8   1        2.67        3.61      0.84 o
   1   8   1        9.86       11.37      1.60 o
   2   8   1       21.66       22.27      2.03 o
   3   8   1        5.09        4.95      1.32 o
   4   8   1        0.34       -0.27      1.67 o
   5   8   1        0.32        0.62      0.98 o
   6   8   1        1.09        1.07      0.83 o
 -12   0   2       76.67       81.79      2.29 o
 -10   0   2       67.49       79.24      2.10 o
  -8   0   2       16.95       19.14      0.65 o
  -6   0   2     1284.39     1368.61     12.05 o
  -4   0   2      320.03      321.50      5.11 o
  -2   0   2     8304.52     8156.68    119.56 o
   0   0   2     1915.80     1785.33     25.93 o
   2   0   2     8121.59     7762.92    399.20 o
   4   0   2       84.66       99.13      1.20 o
   6   0   2      878.63      766.25      9.81 o
   8   0   2      381.85      400.81      3.89 o
  10   0   2      326.98      313.48      3.98 o
  12   0   2       18.90       18.12      1.23 o
 -16   1   2        0.80        0.99      0.87 o
 -15   1   2        1.30        2.03      0.86 o
 -14   1   2        0.11       -0.04      0.74 o
 -13   1   2        6.36        6.29      0.71 o
 -12   1   2      397.80      392.32      7.01 o
 -11   1   2      129.33      130.92      3.13 o
 -10   1   2       14.33       14.20      0.78 o
  -9   1   2       10.54       10.99      0.60 o
  -8   1   2       13.34       10.59      0.45 o
  -7   1   2      640.19      735.49      6.37 o
  -6   1   2     1122.41     1101.05      9.18 o
  -5   1   2      145.16      124.78      2.52 o
  -4   1   2        8.51        7.63      0.41 o
  -3   1   2       61.48       58.93      0.76 o
  -2   1   2       71.71       62.84      0.74 o
  -1   1   2     1217.98     1184.18      7.88 o
   0   1   2     5452.29     5356.43     44.58 o
   1   1   2     1166.25     1197.07     12.01 o
   2   1   2    24226.91    24937.39    329.14 o
   3   1   2     8909.01     9001.08     74.10 o
   4   1   2     1161.90     1173.17      9.84 o
   5   1   2       78.45       91.74      1.21 o
   6   1   2        0.19        0.38      0.18 o
   7   1   2      299.78      310.59      3.28 o
   8   1   2      135.10      138.08      1.55 o
   9   1   2       58.91       55.58      0.85 o
  10   1   2       26.83       22.88      0.70 o
  11   1   2       41.01       42.72      0.93 o
  12   1   2       42.60       45.28      1.39 o
  13   1   2       11.70       13.75      1.17 o
  14   1   2       20.24       24.56      1.58 o
  15   1   2        4.45        4.35      1.02 o
 -17   2   2       15.64       16.86      1.58 o
 -16   2   2        0.49        1.92      1.02 o
 -15   2   2       24.27       23.54      1.79 o
 -14   2   2        1.90        3.36      1.61 o
 -13   2   2        0.70        1.28      0.84 o
 -12   2   2       34.53       35.48      1.28 o
 -11   2   2      149.70      147.91      3.71 o
 -10   2   2       15.03       16.40      0.70 o
  -9   2   2      185.71      179.07      3.04 o
  -8   2   2       13.74       14.13      0.57 o
  -7   2   2      193.58      205.87      2.21 o
  -6   2   2        0.35        1.13      0.47 o
  -5   2   2      875.82      905.19     13.61 o
  -4   2   2      599.24      653.77      7.00 o
  -3   2   2      389.76      406.29      3.97 o
  -2   2   2      280.51      271.61      2.33 o
  -1   2   2       10.63        9.94      0.41 o
   0   2   2       17.48       16.74      0.35 o
   1   2   2     1178.85     1168.05      8.58 o
   2   2   2      365.63      389.39      3.58 o
   3   2   2        5.90        8.36      0.83 o
   4   2   2      102.49       97.90      1.61 o
   5   2   2      528.59      538.07      4.90 o
   6   2   2       13.52       20.85      0.94 o
   7   2   2       48.85       52.92      1.12 o
   8   2   2        1.73        1.45      0.39 o
   9   2   2        8.49        9.01      0.64 o
  10   2   2       22.30       21.78      0.98 o
  11   2   2       59.21       56.96      1.24 o
  12   2   2      171.55      168.98      2.46 o
  13   2   2        0.14       -0.11      0.44 o
  14   2   2        3.10        0.74      0.84 o
  15   2   2       11.12        9.77      1.25 o
  16   2   2        2.70        1.38      1.00 o
 -16   3   2        6.65        6.99      2.97 o
 -15   3   2        6.26        6.27      1.48 o
 -14   3   2       43.09       43.97      2.91 o
 -13   3   2        1.08        1.41      0.60 o
 -12   3   2        5.87        4.82      0.78 o
 -11   3   2        1.75        0.13      0.39 o
 -10   3   2       11.70       10.61      1.54 o
  -9   3   2       75.89       74.57      2.53 o
  -8   3   2       12.74       16.76      1.34 o
  -7   3   2      138.98      148.55      3.63 o
  -6   3   2      205.22      224.29      3.49 o
  -5   3   2       19.56       23.95      1.01 o
  -4   3   2       31.34       36.75      0.70 o
  -3   3   2     1181.61     1208.32      9.11 o
  -2   3   2       15.27       16.73      0.50 o
  -1   3   2       56.48       51.80      0.79 o
   0   3   2      126.47      133.35      1.42 o
   1   3   2      164.60      203.49      2.23 o
   2   3   2       53.91       60.70      1.03 o
   3   3   2        7.12        3.94      0.29 o
   4   3   2       69.48       73.74      4.76 o
   5   3   2      150.95      173.21      3.33 o
   6   3   2       53.19       46.48      1.27 o
   7   3   2       37.98       40.69      1.33 o
   8   3   2       34.23       37.11      1.90 o
   9   3   2        0.08        0.71      0.74 o
  10   3   2      139.30      128.73      2.38 o
  11   3   2        1.95        0.73      0.54 o
  12   3   2        7.78        8.03      1.18 o
  13   3   2       52.95       49.33      1.18 o
  14   3   2        0.03        0.23      0.47 o
  15   3   2       10.90        9.54      0.92 o
 -15   4   2        0.01       -0.55      0.82 o
 -14   4   2        2.32        2.82      0.82 o
 -13   4   2        4.18        4.18      0.65 o
 -12   4   2       43.89       49.50      1.39 o
 -11   4   2        5.66        6.44      1.42 o
 -10   4   2       49.09       39.94      2.14 o
  -9   4   2        0.02       -0.14      0.56 o
  -8   4   2      135.76      129.42      2.76 o
  -7   4   2       19.47       17.86      1.06 o
  -6   4   2       33.25       33.96      1.31 o
  -5   4   2       82.65       85.39      1.61 o
  -4   4   2       18.99       17.08      0.58 o
  -3   4   2      260.47      283.36      2.77 o
  -2   4   2       38.60       37.32      0.91 o
  -1   4   2      355.12      388.86      3.93 o
   0   4   2      262.68      261.18      3.25 o
   1   4   2      133.10      140.04      1.84 o
   2   4   2      102.06      107.20      1.55 o
   3   4   2       21.89       20.56      0.70 o
   4   4   2       10.04        9.05      0.45 o
   5   4   2       34.36       31.62      0.91 o
   6   4   2        7.13        6.32      0.70 o
   7   4   2       59.89       53.04      2.35 o
   8   4   2       36.60       41.81      2.12 o
   9   4   2        1.50        1.88      0.86 o
  10   4   2        3.45        2.23      0.91 o
  11   4   2       48.28       43.60      2.40 o
  12   4   2        7.09        7.16      1.25 o
  13   4   2        0.13        0.61      0.97 o
  14   4   2        2.51        2.50      0.59 o
 -14   5   2        3.41        4.96      0.78 o
 -13   5   2       29.45       36.37      1.40 o
 -12   5   2       13.60       13.06      0.93 o
 -11   5   2        0.00        1.08      0.70 o
 -10   5   2       21.88       20.61      1.30 o
  -9   5   2        0.56       -0.52      1.15 o
  -8   5   2       10.13        6.27      1.03 o
  -7   5   2        0.96        0.82      0.64 o
  -6   5   2      109.74      116.07      2.59 o
  -5   5   2       14.34       14.64      0.82 o
  -4   5   2       74.70       64.96      1.51 o
  -3   5   2       29.21       32.33      1.24 o
  -2   5   2       12.08       10.71      0.60 o
  -1   5   2       34.13       33.73      0.96 o
   0   5   2       15.29       13.45      0.65 o
   1   5   2      143.32      133.35      1.94 o
   2   5   2      103.22       93.75      1.57 o
   3   5   2        6.96        6.16      0.65 o
   4   5   2       26.53       25.89      0.99 o
   5   5   2        5.31        4.35      0.64 o
   6   5   2       37.42       40.78      1.49 o
   7   5   2       10.78       11.98      1.38 o
   8   5   2        0.25        0.09      0.82 o
   9   5   2       25.19       20.77      1.73 o
  10   5   2       13.49        7.48      1.30 o
  11   5   2       13.91        9.17      1.49 o
  12   5   2        7.61       11.55      1.56 o
  13   5   2        6.35        9.38      1.51 o
 -12   6   2        6.39        8.53      1.16 o
 -11   6   2        1.98        1.61      0.80 o
 -10   6   2        1.55        1.84      0.78 o
  -9   6   2       10.45       11.75      1.10 o
  -8   6   2        5.23        7.49      0.95 o
  -7   6   2       38.78       41.80      2.39 o
  -6   6   2        6.05        7.80      0.77 o
  -5   6   2        3.26        2.84      0.73 o
  -4   6   2      137.10      142.38      2.96 o
  -3   6   2       19.82       19.35      1.16 o
  -2   6   2       40.58       39.81      1.17 o
  -1   6   2       31.55       31.73      1.06 o
   0   6   2       46.86       48.07      1.27 o
   1   6   2       60.78       59.34      1.73 o
   2   6   2       62.91       63.91      1.81 o
   3   6   2       80.78       72.33      1.92 o
   4   6   2        0.13       -0.76      0.76 o
   5   6   2        2.10        3.67      1.10 o
   6   6   2       30.23       31.56      2.10 o
   7   6   2        2.31        4.45      1.19 o
   8   6   2       12.46       11.74      1.53 o
   9   6   2        1.98        2.03      1.02 o
  10   6   2        2.04        1.06      1.04 o
  11   6   2        0.08        1.21      1.10 o
  12   6   2        9.65        8.82      1.66 o
 -10   7   2        0.02        1.19      0.87 o
  -9   7   2       12.99       15.78      2.35 o
  -8   7   2       20.47       21.51      1.49 o
  -7   7   2        0.07        1.22      0.78 o
  -6   7   2        5.57        3.78      0.88 o
  -5   7   2        0.27       -0.34      0.62 o
  -4   7   2        0.72        0.44      0.65 o
  -3   7   2        1.14        1.19      1.20 o
  -2   7   2        0.20       -0.37      0.58 o
  -1   7   2        1.11       -0.06      0.61 o
   0   7   2       23.69       21.48      1.20 o
   1   7   2        0.13       -0.22      0.59 o
   2   7   2        6.91        7.56      2.43 o
   3   7   2       24.21       30.22      2.05 o
   4   7   2        3.17        1.41      1.04 o
   5   7   2        2.21        0.97      1.04 o
   6   7   2        0.18       -0.30      0.93 o
   7   7   2        2.02        2.14      1.12 o
   8   7   2        0.24        1.82      1.17 o
   9   7   2        7.11        7.81      1.58 o
  -6   8   2       10.21       10.47      1.18 o
  -5   8   2        3.44        4.29      0.97 o
  -4   8   2        0.09       -0.56      0.68 o
  -3   8   2        2.00        1.79      1.19 o
  -2   8   2        0.19       -0.35      1.02 o
  -1   8   2        1.15        0.11      1.04 o
   0   8   2        0.10       -0.52      0.95 o
   1   8   2       25.00       28.08      2.18 o
   2   8   2        9.91        8.48      1.45 o
   3   8   2        4.76        6.44      1.47 o
   4   8   2        0.04        0.27      0.85 o
   5   8   2       25.02       33.81      2.62 o
   6   8   2        0.04       -0.02      1.13 o
 -13   0   3       40.38       47.64      1.81 o
 -11   0   3       99.79      100.72      1.83 o
  -9   0   3      113.22       95.72      1.31 o
  -7   0   3     1814.92     1934.29     15.84 o
  -5   0   3      237.72      210.28      2.53 o
  -3   0   3     3185.09     3030.86     30.78 o
  -1   0   3     1696.65     1588.52     12.08 o
   1   0   3       10.87        9.43      0.62 o
   3   0   3     2226.91     2233.60     22.53 o
   5   0   3       15.34       12.25      0.48 o
   7   0   3       42.19       38.05      0.71 o
   9   0   3        3.23        5.63      0.56 o
  11   0   3       11.38       10.34      0.69 o
 -16   1   3       12.70       14.83      1.28 o
 -15   1   3        0.16        1.12      0.82 o
 -14   1   3       41.23       38.82      1.86 o
 -13   1   3      114.86      116.72      2.31 o
 -12   1   3        0.59       -0.49      0.49 o
 -11   1   3      457.81      447.50      8.14 o
 -10   1   3        8.29        5.99      0.46 o
  -9   1   3        0.88        2.14      0.33 o
  -8   1   3      467.07      495.40      3.99 o
  -7   1   3      890.29      927.88      8.01 o
  -6   1   3       24.06       39.08      0.64 o
  -5   1   3       18.54       17.17      0.55 o
  -4   1   3      212.84      209.90      2.10 o
  -3   1   3      939.12      889.41      7.57 o
  -2   1   3      274.12      272.23      2.30 o
  -1   1   3      810.48      748.29      5.75 o
   0   1   3     1576.77     1596.44     11.45 o
   1   1   3     4557.27     4515.26     32.96 o
   2   1   3    10096.87    10376.39    130.25 o
   3   1   3     4646.30     4699.28     34.03 o
   4   1   3      979.38      974.39      9.17 o
   5   1   3      137.81      130.38      1.25 o
   6   1   3       48.10       54.96      0.77 o
   7   1   3       57.21       58.83      1.04 o
   8   1   3       20.48       21.57      0.71 o
   9   1   3       50.99       45.34      1.04 o
  10   1   3       27.67       26.62      0.76 o
  11   1   3        1.38        1.62      0.48 o
  12   1   3       29.13       27.56      1.60 o
  13   1   3        3.30        4.19      0.93 o
  14   1   3       20.39       17.12      1.45 o
  15   1   3        0.01       -0.56      0.80 o
 -17   2   3       10.47       11.83      1.41 o
 -16   2   3       14.63       12.43      1.34 o
 -15   2   3       38.23       34.41      2.01 o
 -14   2   3       77.76       73.64      2.01 o
 -13   2   3       34.09       35.81      1.41 o
 -12   2   3      172.29      180.42      4.45 o
 -11   2   3       50.16       49.17      1.19 o
 -10   2   3        1.45        0.33      0.37 o
  -9   2   3       42.79       38.14      0.96 o
  -8   2   3       28.43       25.06      0.63 o
  -7   2   3      266.44      269.42      2.43 o
  -6   2   3       96.25      110.48      1.50 o
  -5   2   3       10.29        9.67      0.62 o
  -4   2   3       35.48       48.74      0.74 o
  -3   2   3      106.09       86.43      0.88 o
  -2   2   3     2061.63     2000.19     16.72 o
  -1   2   3     1302.32     1209.95     10.11 o
   0   2   3      119.65      112.60      1.38 o
   1   2   3      720.06      729.00      5.55 o
   2   2   3       44.76       46.86      1.14 o
   3   2   3     1502.78     1568.80     15.92 o
   4   2   3        0.10        0.10      0.25 o
   5   2   3      773.91      792.36      7.03 o
   6   2   3      702.73      734.16      5.65 o
   7   2   3       14.68       16.44      0.53 o
   8   2   3       43.40       46.69      0.89 o
   9   2   3       12.92       10.41      0.59 o
  10   2   3       55.57       55.43      1.27 o
  11   2   3       29.65       34.94      1.28 o
  12   2   3       43.12       46.41      1.23 o
  13   2   3        4.00        5.30      0.84 o
  14   2   3        0.36        0.33      0.62 o
  15   2   3       15.53       16.45      1.49 o
  16   2   3        5.50        5.97      1.23 o
 -16   3   3        2.12        3.56      1.13 o
 -15   3   3        0.49        1.16      0.68 o
 -14   3   3       17.11       24.25      1.31 o
 -13   3   3        8.56        6.19      0.65 o
 -12   3   3       32.77       33.05      1.11 o
 -11   3   3      140.48      132.09      2.11 o
 -10   3   3       34.97       37.09      1.10 o
  -9   3   3       92.43      106.89      1.76 o
  -8   3   3       18.06       18.73      0.97 o
  -7   3   3       14.58       14.09      0.69 o
  -6   3   3        0.96        0.94      0.38 o
  -5   3   3      207.50      203.30      2.08 o
  -4   3   3      112.77      140.40      1.56 o
  -3   3   3        1.39        1.37      0.24 o
  -2   3   3       16.06       15.54      0.49 o
  -1   3   3      266.72      281.36      2.52 o
   0   3   3       61.52       60.44      0.86 o
   1   3   3      406.68      454.93      4.30 o
   2   3   3       33.26       42.47      4.27 o
   3   3   3      159.22      151.74      1.91 o
   4   3   3      170.54      171.17      5.03 o
   5   3   3       33.14       30.64      1.05 o
   6   3   3        0.86        0.57      0.43 o
   7   3   3       23.06       22.65      1.48 o
   8   3   3       85.21       77.98      2.72 o
   9   3   3       46.89       40.30      1.26 o
  10   3   3       25.30       29.15      1.19 o
  11   3   3       32.50       31.76      2.06 o
  12   3   3       39.79       38.52      1.22 o
  13   3   3        0.69        1.94      0.49 o
  14   3   3        2.93        1.94      0.66 o
  15   3   3        0.17        0.38      0.66 o
 -15   4   3        0.01       -0.67      0.67 o
 -14   4   3        5.88        5.00      0.70 o
 -13   4   3       78.83       87.63      2.03 o
 -12   4   3        0.20       -0.34      0.45 o
 -11   4   3       23.08       27.41      1.09 o
 -10   4   3       34.06       27.84      1.04 o
  -9   4   3        0.43       -0.45      0.45 o
  -8   4   3       75.69       78.76      1.80 o
  -7   4   3       38.48       39.52      1.55 o
  -6   4   3        1.27        0.39      0.37 o
  -5   4   3        9.04       11.28      0.65 o
  -4   4   3       75.06       74.06      1.15 o
  -3   4   3       87.04       93.80      1.46 o
  -2   4   3      545.62      580.78      5.51 o
  -1   4   3      162.22      155.39      2.03 o
   0   4   3       92.45       91.70      1.45 o
   1   4   3        6.55        6.11      0.44 o
   2   4   3       16.54       15.63      0.99 o
   3   4   3      189.05      183.78      2.01 o
   4   4   3        7.38        7.39      0.50 o
   5   4   3       11.53       13.27      0.66 o
   6   4   3      108.27      104.37      2.59 o
   7   4   3       44.97       43.79      2.25 o
   8   4   3       42.03       47.23      2.36 o
   9   4   3       70.20       66.71      2.79 o
  10   4   3        0.02        0.48      0.80 o
  11   4   3        0.76        3.16      1.02 o
  12   4   3        4.58        2.60      0.80 o
  13   4   3        6.69        7.40      0.99 o
  14   4   3        6.82        6.29      0.74 o
 -14   5   3       34.21       35.66      1.39 o
 -13   5   3        2.16        2.78      0.70 o
 -12   5   3        6.15        5.52      0.76 o
 -11   5   3       22.35       24.41      1.83 o
 -10   5   3       13.32       14.16      1.15 o
  -9   5   3       46.33       51.37      3.95 o
  -8   5   3       84.80       83.18      2.57 o
  -7   5   3       11.25       13.39      0.85 o
  -6   5   3      177.16      162.80      2.63 o
  -5   5   3       76.14       74.70      2.23 o
  -4   5   3       50.56       46.11      1.55 o
  -3   5   3       86.92       87.95      1.56 o
  -2   5   3       23.02       23.40      0.86 o
  -1   5   3       39.05       38.62      1.36 o
   0   5   3      102.90       97.24      1.66 o
   1   5   3       22.15       23.99      0.85 o
   2   5   3      135.17      138.91      3.32 o
   3   5   3       13.61       11.50      0.82 o
   4   5   3      229.95      227.24      3.19 o
   5   5   3        2.10        1.18      0.55 o
   6   5   3        3.91        3.72      1.00 o
   7   5   3       12.65       11.65      1.34 o
   8   5   3       32.33       30.37      1.99 o
   9   5   3        0.03        0.39      0.89 o
  10   5   3        1.81        2.25      1.08 o
  11   5   3        1.49        1.62      1.08 o
  12   5   3        0.05       -0.37      0.97 o
  13   5   3        7.64       10.09      1.19 o
 -12   6   3       12.11       12.55      2.65 o
 -11   6   3       27.56       31.21      2.31 o
 -10   6   3        9.42        8.18      1.05 o
  -9   6   3       21.82       25.89      1.49 o
  -8   6   3       16.73       21.01      1.80 o
  -7   6   3       17.20       18.93      1.87 o
  -6   6   3       85.42       82.63      4.29 o
  -5   6   3        3.42        3.18      0.75 o
  -4   6   3        0.16       -0.12      0.58 o
  -3   6   3        3.89        4.24      1.88 o
  -2   6   3       33.14       35.81      1.13 o
  -1   6   3       54.66       59.24      1.39 o
   0   6   3       81.12       73.44      1.57 o
   1   6   3       96.02       95.92      2.23 o
   2   6   3       25.09       25.54      3.39 o
   3   6   3      267.98      262.27      4.15 o
   4   6   3        3.77        1.45      0.87 o
   5   6   3        6.33        6.10      1.19 o
   6   6   3        8.76        9.02      1.36 o
   7   6   3       14.73       14.29      1.60 o
   8   6   3       27.20       21.47      1.92 o
   9   6   3        0.42       -0.20      0.91 o
  10   6   3        1.88        2.59      1.17 o
  11   6   3        1.10        0.07      1.08 o
 -10   7   3        1.57       -0.45      1.08 o
  -9   7   3       20.14       17.74      2.21 o
  -8   7   3       31.77       35.51      1.79 o
  -7   7   3        2.79        3.76      0.92 o
  -6   7   3        1.79        0.91      0.69 o
  -5   7   3       14.51       13.47      1.17 o
  -4   7   3       12.41       13.16      1.11 o
  -3   7   3        2.58        1.94      0.74 o
  -2   7   3        8.66        8.32      0.93 o
  -1   7   3        3.52        1.23      0.95 o
   0   7   3       46.51       48.32      1.71 o
   1   7   3        0.04       -0.34      0.58 o
   2   7   3        8.53        4.89      1.05 o
   3   7   3        5.91        4.84      1.21 o
   4   7   3        1.08        2.33      1.08 o
   5   7   3        2.31        1.82      1.02 o
   6   7   3        1.18        1.32      1.06 o
   7   7   3        0.15       -0.41      1.00 o
   8   7   3        0.13        0.67      1.08 o
   9   7   3        0.02       -0.48      1.02 o
  -6   8   3        0.09       -0.72      0.72 o
  -5   8   3        0.29        0.32      0.80 o
  -4   8   3        0.15       -0.18      0.73 o
  -3   8   3        0.78        1.40      1.23 o
  -2   8   3        0.81       -0.13      1.06 o
  -1   8   3        1.45        2.01      1.19 o
   0   8   3        0.59        0.87      1.08 o
   1   8   3        8.66       10.48      1.07 o
   2   8   3        0.05        0.35      1.10 o
   3   8   3       21.00       22.50      2.12 o
   4   8   3       47.87       51.92      2.96 o
   5   8   3        0.18        0.71      1.08 o
 -12   0   4      146.53      147.48      3.28 o
 -10   0   4      168.62      153.78      2.36 o
  -8   0   4      211.85      216.32      2.27 o
  -6   0   4      935.27     1025.55      8.62 o
  -4   0   4     3629.51     3598.66     36.23 o
  -2   0   4     1527.78     1527.81     12.99 o
   0   0   4      552.74      530.27      5.81 o
   2   0   4      741.00      692.77      7.51 o
   4   0   4      153.97      172.15      2.48 o
   6   0   4      883.40      867.76     13.27 o
   8   0   4      345.60      347.04      3.08 o
  10   0   4       64.34       57.34      2.29 o
  12   0   4        3.52        3.57      0.76 o
 -16   1   4        1.22        0.69      0.82 o
 -15   1   4       39.64       37.27      1.84 o
 -14   1   4        3.72        4.15      0.93 o
 -13   1   4       14.63       14.85      1.27 o
 -12   1   4       14.70       17.16      1.01 o
 -11   1   4       34.48       31.68      2.80 o
 -10   1   4        1.44        0.90      0.53 o
  -9   1   4        0.91        1.17      0.32 o
  -8   1   4        1.07        3.19      0.28 o
  -7   1   4        0.69        1.29      0.79 o
  -6   1   4      107.54      119.01      1.90 o
  -5   1   4        0.02        2.15      0.20 o
  -4   1   4      189.37      199.79      1.78 o
  -3   1   4      599.73      611.31      4.21 o
  -2   1   4      981.27      958.47      6.49 o
  -1   1   4      497.82      504.86      3.64 o
   0   1   4     4079.21     3937.99     29.62 o
   1   1   4      121.99      117.15      1.26 o
   2   1   4      260.55      264.06      2.36 o
   3   1   4        0.72        0.48      0.27 o
   4   1   4     1342.99     1315.59     29.65 o
   5   1   4      633.81      674.79      4.75 o
   6   1   4      121.94      127.06      1.52 o
   7   1   4        4.87        7.36      0.32 o
   8   1   4      236.01      243.07      2.18 o
   9   1   4       28.20       31.77      0.93 o
  10   1   4      106.82      101.67      1.30 o
  11   1   4        1.11        0.80      0.36 o
  12   1   4        0.24        0.84      0.66 o
  13   1   4        0.37       -0.09      0.74 o
  14   1   4        1.78        4.04      0.95 o
 -17   2   4       20.81       21.64      1.82 o
 -16   2   4        4.26        5.12      1.08 o
 -15   2   4       58.31       64.91      2.53 o
 -14   2   4      101.17      104.54      2.37 o
 -13   2   4        2.15        1.36      0.59 o
 -12   2   4        4.78        4.47      1.04 o
 -11   2   4        9.09       12.38      0.68 o
 -10   2   4      157.01      154.78      2.15 o
  -9   2   4      238.21      231.91      2.75 o
  -8   2   4       17.58       11.61      0.56 o
  -7   2   4      478.26      525.79      5.01 o
  -6   2   4        3.51        8.50      0.34 o
  -5   2   4      966.86     1091.10      7.38 o
  -4   2   4     2199.31     2235.42     14.52 o
  -3   2   4      155.65      158.70      1.41 o
  -2   2   4      234.11      226.44      1.88 o
  -1   2   4        3.74        7.30      0.73 o
   0   2   4       81.38       76.80      1.00 o
   1   2   4      327.00      337.32      2.87 o
   2   2   4     1986.15     2023.64     14.66 o
   3   2   4       47.96       61.30      1.11 o
   4   2   4     2064.02     2112.82     15.36 o
   5   2   4      678.72      635.16      5.10 o
   6   2   4       89.27       90.75      1.18 o
   7   2   4       37.78       35.87      0.71 o
   8   2   4      135.49      139.14      1.71 o
   9   2   4        1.41        1.50      0.44 o
  10   2   4       24.98       27.93      1.48 o
  11   2   4        8.08        9.06      0.69 o
  12   2   4       77.99       73.25      1.54 o
  13   2   4       33.81       29.36      1.06 o
  14   2   4       43.81       43.80      1.54 o
  15   2   4        2.75        2.81      1.06 o
 -16   3   4        5.52        3.52      0.86 o
 -15   3   4        0.07       -0.60      0.60 o
 -14   3   4       13.16       12.26      1.01 o
 -13   3   4       15.50       17.28      1.07 o
 -12   3   4        4.39        4.78      0.78 o
 -11   3   4       64.09       56.05      1.36 o
 -10   3   4        0.77        0.32      0.45 o
  -9   3   4      429.75      423.17      4.47 o
  -8   3   4       79.12       69.70      1.21 o
  -7   3   4        1.40        2.72      0.34 o
  -6   3   4      140.76      137.42      2.08 o
  -5   3   4      115.41      100.79      1.32 o
  -4   3   4       18.53       16.98      0.44 o
  -3   3   4        9.20       14.62      0.44 o
  -2   3   4       20.68       25.57      0.61 o
  -1   3   4     1712.35     1795.77     13.18 o
   0   3   4      144.71      129.44      1.70 o
   1   3   4       12.10       17.73      0.78 o
   2   3   4      444.65      459.78      4.47 o
   3   3   4      572.78      591.55      6.92 o
   4   3   4      130.41      125.02      2.20 o
   5   3   4       73.63       75.88      3.03 o
   6   3   4       35.97       37.76      1.28 o
   7   3   4        1.00        1.43      0.51 o
   8   3   4        0.17        0.76      0.55 o
   9   3   4       59.87       56.63      1.72 o
  10   3   4       31.09       32.70      1.08 o
  11   3   4        4.63        3.59      0.56 o
  12   3   4        5.14        6.05      0.68 o
  13   3   4       13.49       13.41      0.73 o
  14   3   4        0.20       -0.48      0.62 o
  15   3   4        4.45        2.68      1.00 o
 -15   4   4       15.94       17.31      1.46 o
 -14   4   4        2.82        2.16      0.76 o
 -13   4   4        0.64        0.45      0.66 o
 -12   4   4        8.74        8.22      0.73 o
 -11   4   4      122.69      131.28      2.21 o
 -10   4   4       31.10       33.85      1.12 o
  -9   4   4       17.29       23.39      0.85 o
  -8   4   4        0.60       -0.38      0.93 o
  -7   4   4        3.19        3.09      0.51 o
  -6   4   4       32.35       30.28      1.03 o
  -5   4   4        0.21       -0.12      0.32 o
  -4   4   4      164.25      160.81      1.93 o
  -3   4   4      124.02      128.38      1.82 o
  -2   4   4       72.62       69.78      1.27 o
  -1   4   4       27.01       28.23      0.83 o
   0   4   4      173.22      163.79      2.14 o
   1   4   4       13.50        8.44      0.62 o
   2   4   4       41.71       50.49      2.45 o
   3   4   4        0.32        0.75      0.34 o
   4   4   4       82.92       74.75      1.39 o
   5   4   4       94.38       95.81      2.34 o
   6   4   4        8.68        8.82      1.71 o
   7   4   4        8.44        7.94      1.23 o
   8   4   4        3.42        1.92      0.91 o
   9   4   4        0.02        1.28      0.91 o
  10   4   4        4.45        4.13      0.81 o
  11   4   4       14.50       12.55      1.12 o
  12   4   4        1.67        0.63      0.72 o
  13   4   4        0.16       -0.52      0.52 o
  14   4   4        4.56        6.06      0.66 o
 -14   5   4        2.25        2.45      0.83 o
 -13   5   4        0.04        1.03      0.63 o
 -12   5   4      105.33      112.65      2.21 o
 -11   5   4       55.73       53.65      1.51 o
 -10   5   4        0.78        2.21      0.77 o
  -9   5   4        0.49        0.15      0.87 o
  -8   5   4        0.33        0.37      0.60 o
  -7   5   4        1.57        1.57      0.81 o
  -6   5   4      166.61      158.23      2.62 o
  -5   5   4        9.20       10.78      0.76 o
  -4   5   4       35.02       36.18      1.40 o
  -3   5   4        4.44        4.53      0.50 o
  -2   5   4      164.31      162.02      2.29 o
  -1   5   4        0.03        0.49      0.36 o
   0   5   4       24.90       23.59      0.87 o
   1   5   4       41.53       42.66      1.11 o
   2   5   4       99.61       92.79      2.09 o
   3   5   4      176.84      170.16      3.17 o
   4   5   4        5.01        6.84      1.80 o
   5   5   4       11.30        8.40      0.81 o
   6   5   4       47.94       43.32      2.33 o
   7   5   4       23.41       24.30      1.84 o
   8   5   4       12.35       13.19      1.56 o
   9   5   4        1.95        2.94      1.08 o
  10   5   4        0.01        0.45      0.91 o
  11   5   4       13.09       13.48      1.20 o
  12   5   4        8.44       10.88      1.17 o
 -12   6   4        6.21        6.77      1.10 o
 -11   6   4        0.32        0.82      0.77 o
 -10   6   4       11.50       10.67      1.32 o
  -9   6   4       16.50       17.29      1.31 o
  -8   6   4       58.05       60.12      2.10 o
  -7   6   4       59.68       59.46      2.09 o
  -6   6   4      121.62      118.01      2.82 o
  -5   6   4        2.91        3.15      0.76 o
  -4   6   4      227.42      231.35      4.06 o
  -3   6   4       11.21        9.95      0.94 o
  -2   6   4       40.12       35.11      1.41 o
  -1   6   4        0.49        0.66      0.44 o
   0   6   4       42.54       45.67      1.28 o
   1   6   4        5.24        6.47      0.80 o
   2   6   4       20.78       21.37      1.14 o
   3   6   4       24.89       22.44      1.36 o
   4   6   4       12.43       10.70      1.67 o
   5   6   4        4.80        5.79      1.15 o
   6   6   4        2.68        2.81      1.00 o
   7   6   4        3.55        2.47      1.10 o
   8   6   4        8.24        9.25      1.51 o
   9   6   4        1.87        3.00      1.15 o
  10   6   4       11.24       16.04      1.84 o
  11   6   4        0.16       -0.54      1.06 o
 -10   7   4        3.14        4.85      1.05 o
  -9   7   4        2.16        3.11      0.94 o
  -8   7   4        9.86       14.24      1.93 o
  -7   7   4        1.07        2.06      0.85 o
  -6   7   4       22.90       23.13      1.44 o
  -5   7   4        0.44        0.93      0.71 o
  -4   7   4        1.13        1.23      0.72 o
  -3   7   4        8.96        9.01      1.10 o
  -2   7   4        7.09        7.95      0.95 o
  -1   7   4        3.00        3.57      1.08 o
   0   7   4        1.95        3.53      0.75 o
   1   7   4        0.00       -0.60      0.60 o
   2   7   4       34.21       36.03      1.59 o
   3   7   4        1.49        2.29      1.04 o
   4   7   4        0.25       -0.30      0.86 o
   5   7   4        7.45        7.16      1.34 o
   6   7   4        6.34        5.88      1.34 o
   7   7   4        2.35        2.07      1.28 o
   8   7   4        9.04        9.69      1.75 o
  -6   8   4        1.51        2.89      0.93 o
  -5   8   4        0.30        0.77      0.80 o
  -4   8   4        0.32       -0.25      0.74 o
  -3   8   4        0.70        1.02      1.15 o
  -2   8   4        5.84        5.94      1.45 o
  -1   8   4        0.95       -0.13      1.02 o
   0   8   4        2.92        3.11      1.23 o
   1   8   4        1.31        1.12      0.79 o
   2   8   4        1.12        0.19      1.04 o
   3   8   4       10.96        9.02      1.51 o
   4   8   4        0.02       -0.60      1.08 o
 -13   0   5        0.54       -0.09      0.65 o
 -11   0   5      242.44      253.20      4.71 o
  -9   0   5      426.35      436.64      5.17 o
  -7   0   5      280.25      318.38      3.08 o
  -5   0   5      133.86      154.88      2.65 o
  -3   0   5      147.30      157.67      1.51 o
  -1   0   5     1664.84     1575.39     11.97 o
   1   0   5      988.19      933.94      9.96 o
   3   0   5      168.61      152.72      2.33 o
   5   0   5       13.02       12.89      0.63 o
   7   0   5       56.35       56.87      1.35 o
   9   0   5      289.71      284.70      2.75 o
  11   0   5       14.30       11.78      0.76 o
 -16   1   5        3.89        5.69      1.06 o
 -15   1   5       11.62       10.51      1.15 o
 -14   1   5       62.29       66.89      2.36 o
 -13   1   5       69.76       69.22      2.40 o
 -12   1   5      269.68      271.31      4.79 o
 -11   1   5       92.13       86.30      1.87 o
 -10   1   5      186.54      176.55      2.24 o
  -9   1   5      107.96      115.01      1.64 o
  -8   1   5        8.25        5.79      0.41 o
  -7   1   5       92.27      107.37      1.85 o
  -6   1   5      212.15      202.45      1.85 o
  -5   1   5     1379.38     1490.52     10.76 o
  -4   1   5      355.70      367.44      2.75 o
  -3   1   5      133.83      151.25      1.35 o
  -2   1   5       83.84       74.79      0.68 o
  -1   1   5      613.49      598.83      4.78 o
   0   1   5       54.79       53.65      0.66 o
   1   1   5      285.49      289.04      2.58 o
   2   1   5      244.87      235.37      1.94 o
   3   1   5      231.27      214.98      1.64 o
   4   1   5      677.61      694.00      4.42 o
   5   1   5      381.26      368.65      2.80 o
   6   1   5      133.02      126.07      1.31 o
   7   1   5      106.78      114.67      1.14 o
   8   1   5       40.94       40.61      0.81 o
   9   1   5       10.75       11.39      0.50 o
  10   1   5        6.08        6.07      0.46 o
  11   1   5        7.21        5.78      0.49 o
  12   1   5       41.04       41.22      1.14 o
  13   1   5        2.52        4.10      1.16 o
  14   1   5       36.51       39.13      1.94 o
 -17   2   5        4.31        3.61      1.15 o
 -16   2   5        0.00       -0.87      0.87 o
 -15   2   5       20.89       16.47      1.45 o
 -14   2   5        0.02       -0.54      0.54 o
 -13   2   5       27.72       25.40      1.24 o
 -12   2   5       16.90       18.97      1.07 o
 -11   2   5      240.40      244.34      3.01 o
 -10   2   5      120.03      132.43      3.53 o
  -9   2   5        6.38        4.28      0.51 o
  -8   2   5       13.02       11.50      0.56 o
  -7   2   5      137.68      130.03      1.79 o
  -6   2   5       43.15       48.10      0.72 o
  -5   2   5       93.88       89.23      0.87 o
  -4   2   5       21.71       35.07      0.55 o
  -3   2   5        5.49        5.84      0.36 o
  -2   2   5      328.86      345.16      3.00 o
  -1   2   5     1081.77     1125.93      8.34 o
   0   2   5        0.20        0.86      0.48 o
   1   2   5       66.78       70.95      1.04 o
   2   2   5      320.56      309.62      2.84 o
   3   2   5        8.16       11.86      0.51 o
   4   2   5     4409.60     4479.31     31.50 o
   5   2   5     2483.41     2557.06     18.50 o
   6   2   5      154.37      150.78      1.57 o
   7   2   5      142.30      148.63      1.60 o
   8   2   5        0.19        0.19      0.34 o
   9   2   5       38.37       36.34      0.93 o
  10   2   5        9.20        8.35      0.66 o
  11   2   5        3.89        3.44      0.57 o
  12   2   5        3.62        4.41      0.53 o
  13   2   5        5.94        6.09      0.65 o
  14   2   5        0.24       -0.01      0.52 o
  15   2   5       18.51       21.51      1.79 o
 -16   3   5        1.49        0.81      0.72 o
 -15   3   5        1.19        0.91      0.68 o
 -14   3   5       13.31       13.45      1.54 o
 -13   3   5       20.90       18.48      1.25 o
 -12   3   5        0.18       -0.09      0.44 o
 -11   3   5      148.60      134.11      2.16 o
 -10   3   5      268.10      268.52      3.28 o
  -9   3   5       42.67       40.58      1.33 o
  -8   3   5       68.93       71.48      1.25 o
  -7   3   5        1.15        0.61      0.29 o
  -6   3   5       12.83       11.71      0.52 o
  -5   3   5       11.01       10.96      0.42 o
  -4   3   5       15.95       16.06      0.46 o
  -3   3   5      282.35      287.88      2.42 o
  -2   3   5      345.35      379.63      3.31 o
  -1   3   5       25.23       26.86      0.66 o
   0   3   5      167.32      171.34      2.16 o
   1   3   5      144.03      126.39      1.55 o
   2   3   5        2.44        1.14      0.24 o
   3   3   5       70.78       72.91      1.38 o
   4   3   5       65.69       65.57      1.36 o
   5   3   5       30.81       28.69      1.16 o
   6   3   5        0.21        0.17      0.76 o
   7   3   5       14.37       14.56      0.78 o
   8   3   5       80.20       79.96      1.73 o
   9   3   5        8.99        9.55      0.67 o
  10   3   5       13.25       16.84      0.86 o
  11   3   5       14.75       15.11      0.86 o
  12   3   5       24.01       24.23      1.07 o
  13   3   5       18.89       19.27      1.03 o
  14   3   5        4.82        4.09      0.66 o
 -15   4   5        5.15        4.73      0.92 o
 -14   4   5        5.75        6.72      0.94 o
 -13   4   5        5.35        6.99      0.72 o
 -12   4   5       52.69       50.96      1.44 o
 -11   4   5       45.83       51.26      1.54 o
 -10   4   5        0.29       -0.13      0.45 o
  -9   4   5        1.80       -0.01      0.74 o
  -8   4   5      105.05      105.65      1.63 o
  -7   4   5        5.40        5.92      0.63 o
  -6   4   5        0.22       -0.22      0.38 o
  -5   4   5        0.70       -0.29      0.34 o
  -4   4   5       43.98       42.66      1.36 o
  -3   4   5        8.99        9.23      0.46 o
  -2   4   5        2.10        2.18      0.32 o
  -1   4   5        5.83        4.71      0.39 o
   0   4   5      135.32      139.59      2.41 o
   1   4   5       16.91       20.10      0.96 o
   2   4   5       42.85       39.22      1.42 o
   3   4   5      209.78      204.71      3.26 o
   4   4   5      185.81      187.13      3.19 o
   5   4   5       12.55       11.89      0.87 o
   6   4   5       92.40       88.61      2.15 o
   7   4   5       17.38       19.20      0.92 o
   8   4   5        9.33        8.45      0.91 o
   9   4   5        7.07        5.60      0.85 o
  10   4   5        3.74        6.00      1.78 o
  11   4   5       10.05       10.59      2.07 o
  12   4   5        0.35        0.63      0.56 o
  13   4   5        1.10        1.13      0.63 o
 -14   5   5       20.13       22.51      1.19 o
 -13   5   5       15.08       15.69      0.98 o
 -12   5   5       15.92       14.73      0.96 o
 -11   5   5        0.02        1.03      0.71 o
 -10   5   5       13.49       12.45      1.16 o
  -9   5   5      121.39      129.44      3.00 o
  -8   5   5        3.21        1.35      0.66 o
  -7   5   5       60.45       60.25      1.95 o
  -6   5   5      232.80      236.49      3.42 o
  -5   5   5      117.40      125.20      2.83 o
  -4   5   5      187.30      179.11      3.28 o
  -3   5   5        8.64        8.91      0.64 o
  -2   5   5       22.56       21.44      0.87 o
  -1   5   5       13.81       10.07      1.15 o
   0   5   5       30.84       30.92      1.01 o
   1   5   5      339.65      329.78      4.66 o
   2   5   5       15.52       14.60      0.77 o
   3   5   5      241.39      237.17      3.81 o
   4   5   5       30.45       35.68      1.46 o
   5   5   5      118.71      108.30      2.42 o
   6   5   5       29.34       22.42      1.80 o
   7   5   5        9.64        9.21      1.38 o
   8   5   5        1.04        0.88      0.70 o
   9   5   5        0.06       -0.64      0.64 o
  10   5   5        0.00        0.42      0.73 o
  11   5   5        1.11        1.07      1.01 o
  12   5   5        1.15        1.78      0.90 o
 -12   6   5        3.28        1.73      0.95 o
 -11   6   5        0.02       -0.13      0.77 o
 -10   6   5        3.06        4.13      1.15 o
  -9   6   5        6.97        7.62      1.04 o
  -8   6   5        8.32       11.03      1.13 o
  -7   6   5       46.84       47.05      1.88 o
  -6   6   5       17.25       15.31      1.20 o
  -5   6   5       74.25       82.92      2.34 o
  -4   6   5       23.76       24.33      1.34 o
  -3   6   5       23.57       22.91      1.32 o
  -2   6   5        4.52        5.07      0.77 o
  -1   6   5       10.84       11.19      0.74 o
   0   6   5        5.28        5.10      0.59 o
   1   6   5       25.17       22.66      1.20 o
   2   6   5        4.66        3.81      0.57 o
   3   6   5        6.30        4.60      0.92 o
   4   6   5       13.93       16.88      1.49 o
   5   6   5        0.00       -0.54      0.74 o
   6   6   5       16.23       17.71      1.77 o
   7   6   5        0.06        0.26      0.93 o
   8   6   5        5.83        7.46      1.41 o
   9   6   5        0.26        0.45      1.53 o
  10   6   5        4.39        3.41      0.99 o
  -9   7   5        0.47        1.85      1.00 o
  -8   7   5        0.75        0.27      0.82 o
  -7   7   5        0.29       -0.67      0.67 o
  -6   7   5        0.03        0.21      0.73 o
  -5   7   5        4.61        3.96      0.86 o
  -4   7   5        0.51        1.06      0.69 o
  -3   7   5        5.13        4.87      0.87 o
  -2   7   5       26.73       30.45      1.94 o
  -1   7   5        0.14        1.28      0.97 o
   0   7   5       15.86       15.06      2.47 o
   1   7   5        9.08       10.30      0.98 o
   2   7   5        1.19        1.29      0.75 o
   3   7   5        5.66        6.34      0.72 o
   4   7   5        4.99        3.96      1.17 o
   5   7   5        0.35        0.17      0.95 o
   6   7   5       11.69       14.35      1.73 o
   7   7   5       17.60       21.77      2.14 o
   8   7   5        0.51        1.10      1.13 o
  -5   8   5        3.82        3.59      0.98 o
  -4   8   5        0.07       -0.16      0.73 o
  -3   8   5        3.72        2.20      1.23 o
  -2   8   5        0.12       -0.67      1.06 o
  -1   8   5        1.93        1.88      1.12 o
   0   8   5        0.02       -0.78      1.06 o
   1   8   5       14.92       18.81      1.99 o
   2   8   5        9.36       10.23      1.64 o
   3   8   5        1.30        0.50      1.13 o
 -12   0   6      235.31      232.80      4.53 o
 -10   0   6      313.72      312.35      4.02 o
  -8   0   6      214.36      219.38      2.03 o
  -6   0   6       27.24       29.50      1.20 o
  -4   0   6      994.01     1131.49      9.60 o
  -2   0   6        0.28        0.53      0.18 o
   0   0   6       98.00       98.31      1.36 o
   2   0   6       14.38       18.26      0.60 o
   4   0   6      127.04      127.47      2.22 o
   6   0   6       27.82       30.27      0.87 o
   8   0   6        0.16        0.38      0.28 o
  10   0   6       37.48       34.69      0.88 o
  12   0   6        2.44        1.66      0.89 o
 -15   1   6       12.49        9.23      1.13 o
 -14   1   6       12.29       13.95      1.28 o
 -13   1   6       98.35       99.48      2.87 o
 -12   1   6       49.14       41.98      1.39 o
 -11   1   6        2.09        1.92      0.54 o
 -10   1   6       16.07       17.30      1.01 o
  -9   1   6       30.74       30.97      0.87 o
  -8   1   6       15.62       17.60      0.67 o
  -7   1   6       14.50       14.57      0.45 o
  -6   1   6      262.45      286.06      2.23 o
  -5   1   6       83.18       92.57      1.03 o
  -4   1   6      103.78      102.80      1.09 o
  -3   1   6      206.21      220.86      1.84 o
  -2   1   6      889.02      918.55      5.80 o
  -1   1   6       61.73       58.33      0.82 o
   0   1   6      228.14      231.53      1.89 o
   1   1   6      150.99      144.49      1.23 o
   2   1   6       24.27       23.00      0.45 o
   3   1   6       10.63        8.94      0.32 o
   4   1   6      132.83      142.97      1.16 o
   5   1   6        1.72        2.38      0.39 o
   6   1   6        0.12       -0.17      0.17 o
   7   1   6      140.32      146.69      1.62 o
   8   1   6        6.26        5.70      0.43 o
   9   1   6        6.09        5.78      0.50 o
  10   1   6       99.92       94.89      1.51 o
  11   1   6        2.29        1.37      0.51 o
  12   1   6        0.00        0.76      0.46 o
  13   1   6        0.21       -0.57      0.57 o
  14   1   6        6.78        5.92      1.10 o
 -16   2   6        8.29        9.90      1.30 o
 -15   2   6        0.08        0.95      0.93 o
 -14   2   6        2.03        0.59      0.63 o
 -13   2   6        0.00       -0.03      0.58 o
 -12   2   6       56.94       55.53      1.65 o
 -11   2   6       15.58       16.76      0.80 o
 -10   2   6        3.61        4.52      0.66 o
  -9   2   6      198.02      185.33      2.43 o
  -8   2   6      110.92      109.92      1.70 o
  -7   2   6      189.90      209.34      2.25 o
  -6   2   6      344.13      374.65      2.98 o
  -5   2   6      603.78      648.58      4.22 o
  -4   2   6       10.76        8.12      0.32 o
  -3   2   6        0.00        1.69      0.22 o
  -2   2   6       23.64       18.78      0.59 o
  -1   2   6        4.12        8.77      0.68 o
   0   2   6       20.13       23.34      0.73 o
   1   2   6      752.54      816.46      6.44 o
   2   2   6       30.26       34.57      0.73 o
   3   2   6       55.50       60.26      0.91 o
   4   2   6      378.58      375.61      3.03 o
   5   2   6       44.10       45.16      0.93 o
   6   2   6       77.87       68.76      1.34 o
   7   2   6       92.34       84.71      1.21 o
   8   2   6       57.93       57.24      1.07 o
   9   2   6        9.90        8.71      0.55 o
  10   2   6       60.05       56.91      1.41 o
  11   2   6       16.74       19.52      1.26 o
  12   2   6       12.90       12.71      1.00 o
  13   2   6        1.05        0.57      0.53 o
  14   2   6        3.84        4.94      0.67 o
 -16   3   6        0.60        0.31      0.87 o
 -15   3   6       17.68       16.84      1.18 o
 -14   3   6        0.01        0.06      0.71 o
 -13   3   6        3.99        6.40      1.27 o
 -12   3   6       15.01       16.45      0.85 o
 -11   3   6       29.28       29.93      1.08 o
 -10   3   6        3.06        1.72      0.45 o
  -9   3   6       13.07       14.05      0.72 o
  -8   3   6        4.90        4.69      0.59 o
  -7   3   6      176.47      166.62      2.02 o
  -6   3   6       87.85       84.34      1.29 o
  -5   3   6       16.82       19.83      0.60 o
  -4   3   6       22.33       25.33      0.51 o
  -3   3   6      164.57      162.68      1.83 o
  -2   3   6       77.28       81.82      1.34 o
  -1   3   6        0.00        0.16      0.26 o
   0   3   6       36.78       46.45      0.91 o
   1   3   6      186.79      193.13      2.45 o
   2   3   6        0.09        0.14      0.35 o
   3   3   6      134.05      134.61      3.61 o
   4   3   6      124.29      123.11      1.98 o
   5   3   6      286.87      294.69      3.54 o
   6   3   6       99.42       91.38      1.26 o
   7   3   6      404.35      391.69      3.73 o
   8   3   6        1.74        1.68      0.44 o
   9   3   6       91.64       89.76      1.75 o
  10   3   6       11.54        8.93      0.71 o
  11   3   6        6.75        6.06      0.70 o
  12   3   6        0.47        0.35      0.94 o
  13   3   6        0.02        0.91      0.61 o
  14   3   6        3.22        1.84      1.14 o
 -15   4   6        1.31        1.28      0.77 o
 -14   4   6        0.00       -0.11      1.46 o
 -13   4   6        0.78        0.31      0.55 o
 -12   4   6       14.93       16.07      0.91 o
 -11   4   6        0.34        1.05      0.54 o
 -10   4   6       11.54       10.62      0.74 o
  -9   4   6      552.64      544.72      5.69 o
  -8   4   6        5.27        6.59      0.56 o
  -7   4   6       82.61       74.47      1.70 o
  -6   4   6       60.58       56.18      1.43 o
  -5   4   6        4.28        4.29      0.53 o
  -4   4   6        0.60        0.49      0.32 o
  -3   4   6      159.33      159.64      1.89 o
  -2   4   6       77.49       78.27      1.24 o
  -1   4   6      112.10      103.80      1.69 o
   0   4   6       98.55       90.13      1.39 o
   1   4   6        5.55        6.25      0.47 o
   2   4   6      142.08      140.75      2.16 o
   3   4   6       11.47       10.87      0.70 o
   4   4   6       16.12       19.67      0.91 o
   5   4   6      210.45      205.96      2.91 o
   6   4   6        5.88        4.12      0.62 o
   7   4   6        0.31        0.15      0.51 o
   8   4   6       45.28       43.04      1.76 o
   9   4   6        1.23       -0.51      0.89 o
  10   4   6        8.65        7.83      1.04 o
  11   4   6        0.00       -0.74      0.74 o
  12   4   6        2.19        2.79      0.67 o
  13   4   6        7.43        8.58      0.87 o
 -14   5   6        0.55        1.43      0.70 o
 -13   5   6        1.39        1.22      0.64 o
 -12   5   6        1.35        0.69      0.91 o
 -11   5   6        0.45        0.48      0.57 o
 -10   5   6       79.68       88.53      2.55 o
  -9   5   6        7.07        5.71      0.91 o
  -8   5   6       12.57       11.87      1.08 o
  -7   5   6       21.39       22.53      1.78 o
  -6   5   6       61.09       66.76      2.60 o
  -5   5   6       10.12        8.50      0.89 o
  -4   5   6      212.74      208.39      3.66 o
  -3   5   6       21.52       18.40      0.87 o
  -2   5   6      144.88      141.70      1.88 o
  -1   5   6      101.44       94.38      1.73 o
   0   5   6       40.99       40.65      1.17 o
   1   5   6        5.27        4.71      0.50 o
   2   5   6        0.66        0.30      0.45 o
   3   5   6        8.37        7.09      0.70 o
   4   5   6       79.58       81.61      1.78 o
   5   5   6       92.75       88.47      1.89 o
   6   5   6       37.64       34.16      1.26 o
   7   5   6        2.19        1.10      0.77 o
   8   5   6        0.63        0.37      0.69 o
   9   5   6        0.96        1.28      0.80 o
  10   5   6        0.67        0.52      0.84 o
  11   5   6        0.02        1.27      0.83 o
 -12   6   6        4.17        5.50      1.08 o
 -11   6   6        4.66        7.31      1.12 o
 -10   6   6        0.02       -0.69      0.69 o
  -9   6   6        1.62        1.28      0.80 o
  -8   6   6        0.20        1.00      0.76 o
  -7   6   6        3.84        4.60      0.87 o
  -6   6   6       40.88       38.01      1.70 o
  -5   6   6        6.40        5.28      0.89 o
  -4   6   6      128.52      123.22      7.64 o
  -3   6   6       10.46        8.72      0.92 o
  -2   6   6       10.74       11.06      0.76 o
  -1   6   6       13.85       12.43      0.67 o
   0   6   6        0.36        0.52      0.45 o
   1   6   6        0.01       -0.25      0.44 o
   2   6   6       11.40        8.71      0.73 o
   3   6   6       13.70       13.36      1.14 o
   4   6   6        3.19        1.53      0.55 o
   5   6   6        1.26        2.13      0.76 o
   6   6   6       21.15       20.45      1.40 o
   7   6   6        0.01       -0.22      0.64 o
   8   6   6        1.61        0.53      0.78 o
   9   6   6       11.56       14.95      1.37 o
  10   6   6        0.19       -0.67      0.97 o
  -9   7   6        0.67        1.23      0.91 o
  -8   7   6        4.87        3.96      1.18 o
  -7   7   6        2.97        3.59      0.93 o
  -6   7   6        6.81        5.10      0.97 o
  -5   7   6        1.35        1.17      1.27 o
  -4   7   6        0.00        0.19      0.65 o
  -3   7   6        0.02       -0.64      0.64 o
  -2   7   6       10.73        9.58      1.03 o
  -1   7   6        0.89        1.19      1.00 o
   0   7   6       15.76       16.53      0.95 o
   1   7   6        7.74        9.34      0.82 o
   2   7   6       21.34       22.94      1.81 o
   3   7   6        0.32        1.79      0.81 o
   4   7   6        0.15       -0.06      0.64 o
   5   7   6        4.94        5.25      0.97 o
   6   7   6        0.35        0.70      0.80 o
   7   7   6        0.02       -0.06      1.02 o
  -4   8   6        0.77        1.67      0.85 o
  -3   8   6        0.56       -0.43      0.99 o
  -2   8   6        3.66        4.63      1.36 o
  -1   8   6        1.30        2.55      1.19 o
   0   8   6        7.82        6.74      1.53 o
   1   8   6        4.67        6.19      0.83 o
   2   8   6        3.33        4.90      1.33 o
 -11   0   7      203.13      208.20      4.15 o
  -9   0   7        1.23       -0.26      0.60 o
  -7   0   7      140.07      150.67      6.06 o
  -5   0   7      244.73      261.07      2.71 o
  -3   0   7      629.81      631.09      5.03 o
  -1   0   7     1335.75     1340.49     11.76 o
   1   0   7       39.72       40.97      0.87 o
   3   0   7      373.00      361.13      4.72 o
   5   0   7       12.55       10.18      0.62 o
   7   0   7      140.09      136.03      2.00 o
   9   0   7      101.19      106.55      1.68 o
  11   0   7       20.25       22.22      1.77 o
 -15   1   7        0.75        1.41      0.84 o
 -14   1   7        5.06        5.92      1.04 o
 -13   1   7      141.10      145.50      3.61 o
 -12   1   7      141.30      139.98      2.60 o
 -11   1   7        0.03       -0.23      0.85 o
 -10   1   7      163.30      152.85      2.61 o
  -9   1   7       68.72       69.03      1.29 o
  -8   1   7      238.06      215.28      2.53 o
  -7   1   7      190.16      167.55      1.69 o
  -6   1   7       46.55       41.55      0.54 o
  -5   1   7       10.19       13.95      0.37 o
  -4   1   7      461.34      506.19      3.33 o
  -3   1   7     1410.50     1515.38      7.96 o
  -2   1   7        6.72       11.28      0.33 o
  -1   1   7       73.94       66.73      0.76 o
   0   1   7       51.92       55.89      0.62 o
   1   1   7      257.22      276.97      2.25 o
   2   1   7       54.09       58.21      0.83 o
   3   1   7      155.38      153.48      1.39 o
   4   1   7        2.39        2.06      0.26 o
   5   1   7      163.62      172.39      1.52 o
   6   1   7       38.49       34.61      0.59 o
   7   1   7        0.03        0.31      0.28 o
   8   1   7       45.81       45.99      0.93 o
   9   1   7       20.85       22.59      0.77 o
  10   1   7        4.66        5.49      0.69 o
  11   1   7        9.13        7.49      0.51 o
  12   1   7       20.64       19.33      1.03 o
  13   1   7        3.95        5.17      0.64 o
 -16   2   7        7.00       12.95      1.43 o
 -15   2   7        0.01       -0.02      0.80 o
 -14   2   7        4.08        1.73      0.66 o
 -13   2   7        4.68        4.72      0.73 o
 -12   2   7       26.88       26.73      1.37 o
 -11   2   7       64.94       65.43      1.74 o
 -10   2   7       40.83       36.95      1.07 o
  -9   2   7      140.44      126.13      2.32 o
  -8   2   7      134.96      125.24      1.69 o
  -7   2   7       41.75       42.35      0.91 o
  -6   2   7       53.18       51.06      0.83 o
  -5   2   7       11.90        8.34      0.55 o
  -4   2   7        2.27        2.64      0.26 o
  -3   2   7      330.43      340.07      2.27 o
  -2   2   7      103.10      123.62      1.42 o
  -1   2   7      124.74      118.71      1.40 o
   0   2   7      365.12      380.14      3.00 o
   1   2   7      170.98      184.36      1.76 o
   2   2   7       72.98       78.54      1.25 o
   3   2   7      348.20      353.77      3.21 o
   4   2   7        1.83        2.00      0.32 o
   5   2   7        3.12        3.30      0.37 o
   6   2   7      155.00      158.72      1.97 o
   7   2   7      136.07      138.50      1.72 o
   8   2   7        8.98        8.71      0.58 o
   9   2   7       16.02       12.87      0.66 o
  10   2   7        0.00        0.67      0.42 o
  11   2   7       12.27       12.03      0.84 o
  12   2   7        4.39        3.75      0.68 o
  13   2   7       35.36       37.86      1.26 o
  14   2   7       11.88       13.00      0.86 o
 -16   3   7        0.98        1.19      1.04 o
 -15   3   7       19.78       26.78      1.46 o
 -14   3   7        0.00       -0.61      0.61 o
 -13   3   7       27.19       25.28      1.30 o
 -12   3   7       11.15       10.31      0.73 o
 -11   3   7        3.76        7.13      0.65 o
 -10   3   7      140.48      139.22      2.20 o
  -9   3   7      116.66      110.08      1.85 o
  -8   3   7      771.08      799.45      9.44 o
  -7   3   7       31.78       31.61      0.89 o
  -6   3   7        5.70        6.57      0.46 o
  -5   3   7       15.71       15.26      0.58 o
  -4   3   7       17.04       20.22      0.51 o
  -3   3   7        8.11        8.62      0.40 o
  -2   3   7       35.60       30.84      0.81 o
  -1   3   7      322.10      309.19      3.41 o
   0   3   7        0.74        0.34      0.34 o
   1   3   7       24.86       26.60      0.91 o
   2   3   7        0.41       -0.20      0.38 o
   3   3   7        0.84        1.44      0.44 o
   4   3   7       86.71       83.02      1.31 o
   5   3   7      105.89      103.20      1.54 o
   6   3   7     1075.87     1057.68      7.54 o
   7   3   7      234.68      223.27      2.29 o
   8   3   7       21.24       24.46      0.93 o
   9   3   7       22.53       20.47      0.96 o
  10   3   7        0.39        1.00      0.68 o
  11   3   7        0.27        0.74      0.56 o
  12   3   7        0.61        0.98      0.58 o
  13   3   7        7.56        6.49      0.80 o
 -15   4   7        0.33       -0.83      0.83 o
 -14   4   7        3.62        1.53      1.35 o
 -13   4   7        2.48        1.75      0.60 o
 -12   4   7       22.03       23.59      1.19 o
 -11   4   7       42.24       43.18      1.52 o
 -10   4   7      134.71      127.40      2.38 o
  -9   4   7       13.33       16.69      0.91 o
  -8   4   7       65.38       70.16      1.54 o
  -7   4   7       54.19       57.24      1.22 o
  -6   4   7       63.60       63.19      1.55 o
  -5   4   7       26.54       28.04      1.07 o
  -4   4   7       46.90       47.79      1.20 o
  -3   4   7       60.11       59.92      1.22 o
  -2   4   7      244.55      225.77      2.80 o
  -1   4   7       64.49       61.22      1.16 o
   0   4   7       18.45       16.68      0.80 o
   1   4   7      236.67      215.35      2.85 o
   2   4   7        0.38        0.43      0.44 o
   3   4   7       30.01       28.07      1.07 o
   4   4   7      126.97      124.05      2.54 o
   5   4   7       71.45       74.28      1.71 o
   6   4   7       24.11       25.47      1.15 o
   7   4   7        6.58        7.59      0.78 o
   8   4   7       35.89       33.13      1.62 o
   9   4   7        1.49        0.70      0.78 o
  10   4   7        0.48       -0.22      0.71 o
  11   4   7        4.03        3.31      0.69 o
  12   4   7        1.69        1.08      0.64 o
 -13   5   7        6.05        5.49      1.17 o
 -12   5   7        2.81        1.77      0.78 o
 -11   5   7       27.64       32.63      1.26 o
 -10   5   7        5.35        5.76      0.95 o
  -9   5   7        1.51        1.49      0.73 o
  -8   5   7       27.73       25.08      1.39 o
  -7   5   7        0.48        0.36      0.67 o
  -6   5   7       96.42       91.50      2.39 o
  -5   5   7       20.35       18.89      1.20 o
  -4   5   7      249.00      225.56      3.89 o
  -3   5   7       34.98       33.39      1.13 o
  -2   5   7        0.01       -0.08      0.39 o
  -1   5   7       27.51       26.73      1.02 o
   0   5   7        0.15       -0.18      0.37 o
   1   5   7       28.64       25.46      1.00 o
   2   5   7        0.00        0.10      0.45 o
   3   5   7        2.64        2.70      0.57 o
   4   5   7        1.53        1.07      0.54 o
   5   5   7        3.41        2.15      0.60 o
   6   5   7        0.01        0.00      0.52 o
   7   5   7        0.10       -0.60      0.60 o
   8   5   7        3.05        3.91      1.07 o
   9   5   7        0.64        1.77      1.58 o
  10   5   7        1.94        1.30      0.95 o
  11   5   7        0.27        0.03      1.22 o
 -11   6   7        8.23       11.57      3.41 o
 -10   6   7        4.34        4.71      1.03 o
  -9   6   7        1.14        0.01      0.74 o
  -8   6   7        7.96        7.74      1.05 o
  -7   6   7        3.50        2.35      0.82 o
  -6   6   7       47.17       40.88      1.81 o
  -5   6   7        6.80        6.14      0.90 o
  -4   6   7       11.76       12.86      1.10 o
  -3   6   7       46.68       51.61      1.85 o
  -2   6   7        0.42        0.40      0.78 o
  -1   6   7       11.16       10.75      0.76 o
   0   6   7       25.35       26.91      0.95 o
   1   6   7        6.14        4.09      0.53 o
   2   6   7        6.73        4.86      0.64 o
   3   6   7       16.79       14.82      0.92 o
   4   6   7       21.16       21.93      1.10 o
   5   6   7        0.13        0.47      0.57 o
   6   6   7        2.10        1.60      1.21 o
   7   6   7        3.01        2.59      0.91 o
   8   6   7        2.91        3.88      0.97 o
   9   6   7       10.40       13.28      1.92 o
  -9   7   7        3.39        3.37      1.05 o
  -8   7   7        0.00        0.09      0.77 o
  -7   7   7        0.49       -0.24      0.73 o
  -6   7   7        0.00       -0.38      0.69 o
  -5   7   7        0.15       -0.53      0.68 o
  -4   7   7        0.20       -0.37      1.39 o
  -3   7   7       14.77       15.60      1.25 o
  -2   7   7       16.17       13.77      1.71 o
  -1   7   7       25.55       30.72      2.33 o
   0   7   7       24.55       31.89      1.45 o
   1   7   7        0.79        1.94      0.73 o
   2   7   7        0.08        0.42      0.59 o
   3   7   7        8.90       11.49      1.71 o
   4   7   7        0.90        2.80      0.87 o
   5   7   7        0.37        0.24      0.83 o
   6   7   7        1.27        0.99      1.13 o
  -2   8   7        0.08       -0.32      1.13 o
  -1   8   7        0.29        1.00      1.28 o
   0   8   7        3.84        5.21      1.59 o
 -12   0   8      255.34      264.59      5.03 o
 -10   0   8      841.55      808.99     12.47 o
  -8   0   8      649.98      635.00      9.96 o
  -6   0   8        9.13        9.65      0.48 o
  -4   0   8       63.59       51.18      0.85 o
  -2   0   8      430.16      438.59      4.27 o
   0   0   8      506.18      544.50      5.19 o
   2   0   8       67.78       71.19      1.27 o
   4   0   8      252.31      238.03      3.65 o
   6   0   8      159.56      155.86      2.21 o
   8   0   8       13.07       12.50      0.70 o
  10   0   8       97.83       97.19      1.67 o
  12   0   8       12.41        9.62      1.41 o
 -15   1   8        1.21        1.90      0.87 o
 -14   1   8        1.73        1.51      0.78 o
 -13   1   8        0.00        0.61      0.78 o
 -12   1   8       36.30       32.70      1.31 o
 -11   1   8        9.33       10.42      0.80 o
 -10   1   8        6.00        7.17      0.73 o
  -9   1   8       36.92       31.88      0.94 o
  -8   1   8      284.42      278.80      3.05 o
  -7   1   8       68.43       70.65      1.60 o
  -6   1   8      139.21      141.45      1.38 o
  -5   1   8      274.77      294.09      2.38 o
  -4   1   8       79.25       77.90      0.79 o
  -3   1   8       44.83       47.42      0.60 o
  -2   1   8       96.00       90.15      0.94 o
  -1   1   8        0.44        0.18      0.19 o
   0   1   8      188.72      202.25      1.79 o
   1   1   8        0.47        0.76      0.22 o
   2   1   8       33.43       29.81      0.59 o
   3   1   8       21.03       26.32      0.61 o
   4   1   8       73.13       77.58      0.98 o
   5   1   8       40.62       45.59      0.67 o
   6   1   8        0.07       -0.21      0.26 o
   7   1   8        7.53        6.85      0.48 o
   8   1   8       75.33       74.64      1.34 o
   9   1   8       14.80       14.51      0.63 o
  10   1   8        1.92        1.47      0.45 o
  11   1   8        0.22       -0.07      0.37 o
  12   1   8        0.28       -0.45      0.45 o
  13   1   8        1.77        1.66      0.75 o
 -16   2   8        0.80        0.33      1.02 o
 -15   2   8        0.87        0.87      0.89 o
 -14   2   8        3.66        4.75      0.86 o
 -13   2   8        8.79        7.97      1.89 o
 -12   2   8        7.82        6.48      0.75 o
 -11   2   8        5.09        4.89      0.69 o
 -10   2   8       77.76       76.56      1.37 o
  -9   2   8       36.85       34.31      0.94 o
  -8   2   8       64.92       64.08      1.21 o
  -7   2   8      108.63       98.43      1.47 o
  -6   2   8       11.91       12.09      0.54 o
  -5   2   8       13.65       10.04      0.37 o
  -4   2   8        0.17        0.19      0.18 o
  -3   2   8      178.32      167.98      1.80 o
  -2   2   8       82.81       89.58      1.22 o
  -1   2   8        4.00        2.67      0.29 o
   0   2   8        1.01        1.73      0.28 o
   1   2   8       28.07       28.50      0.68 o
   2   2   8       15.36       17.66      0.75 o
   3   2   8        8.46        7.07      0.54 o
   4   2   8        0.33        0.04      0.30 o
   5   2   8        0.62        0.14      0.33 o
   6   2   8        0.13        0.27      0.53 o
   7   2   8       63.27       60.43      1.23 o
   8   2   8        6.81        6.37      0.50 o
   9   2   8        9.90       11.90      0.68 o
  10   2   8        0.49        0.49      0.45 o
  11   2   8       16.79       17.29      1.03 o
  12   2   8        8.72        9.25      1.15 o
  13   2   8        3.48        4.32      0.68 o
 -15   3   8        7.22        8.32      1.03 o
 -14   3   8        2.86        3.77      0.87 o
 -13   3   8        0.20       -0.23      0.93 o
 -12   3   8        2.30        2.53      0.70 o
 -11   3   8        0.09       -0.66      0.68 o
 -10   3   8        1.75        2.20      0.51 o
  -9   3   8       94.57       88.46      1.53 o
  -8   3   8       82.89       79.98      1.43 o
  -7   3   8      437.24      395.78      3.85 o
  -6   3   8        5.52        4.87      0.46 o
  -5   3   8        7.38        7.81      0.52 o
  -4   3   8       60.24       60.41      1.38 o
  -3   3   8      291.13      301.06      3.17 o
  -2   3   8      176.55      187.66      2.01 o
  -1   3   8        3.53        2.62      0.34 o
   0   3   8       37.03       41.63      0.87 o
   1   3   8       28.17       24.67      0.79 o
   2   3   8      191.52      190.14      2.13 o
   3   3   8       17.92       17.58      0.77 o
   4   3   8      135.21      133.72      1.62 o
   5   3   8       84.07       84.37      1.44 o
   6   3   8      155.00      141.61      5.03 o
   7   3   8       96.05       96.95      1.45 o
   8   3   8       28.87       30.76      1.16 o
   9   3   8       70.45       60.14      1.34 o
  10   3   8       19.57       16.56      1.46 o
  11   3   8        0.09        0.78      0.57 o
  12   3   8        2.17        2.54      0.68 o
 -14   4   8        1.20        1.31      0.88 o
 -13   4   8        2.72        1.48      0.78 o
 -12   4   8        0.00       -0.34      0.56 o
 -11   4   8        0.73       -0.23      0.50 o
 -10   4   8        0.57       -0.45      0.45 o
  -9   4   8        2.89        1.99      0.54 o
  -8   4   8       69.28       65.62      1.69 o
  -7   4   8      421.20      388.54      3.89 o
  -6   4   8       66.02       61.03      1.59 o
  -5   4   8        9.54        6.90      0.81 o
  -4   4   8      379.53      368.38      6.89 o
  -3   4   8       19.54       23.15      0.90 o
  -2   4   8      315.35      288.41      4.25 o
  -1   4   8        2.93        3.36      0.54 o
   0   4   8      129.28      129.45      2.09 o
   1   4   8       24.12       22.59      0.98 o
   2   4   8       26.06       27.24      1.38 o
   3   4   8        0.76        1.21      0.52 o
   4   4   8       88.07       87.83      1.86 o
   5   4   8       10.03       10.37      0.81 o
   6   4   8       64.19       58.58      1.62 o
   7   4   8      269.64      261.33      3.68 o
   8   4   8       47.85       43.65      1.87 o
   9   4   8       36.10       35.63      1.79 o
  10   4   8        0.02       -0.31      0.56 o
  11   4   8        8.41        7.10      0.83 o
 -13   5   8        0.04       -0.58      0.58 o
 -12   5   8        0.31       -0.19      0.56 o
 -11   5   8        0.21       -0.31      1.02 o
 -10   5   8        0.14       -0.49      0.49 o
  -9   5   8        0.01       -0.67      0.67 o
  -8   5   8       15.82       17.33      1.24 o
  -7   5   8       98.77      106.53      2.70 o
  -6   5   8       10.32       11.74      1.05 o
  -5   5   8        9.96        8.32      0.95 o
  -4   5   8       32.10       30.58      1.46 o
  -3   5   8       19.11       20.10      1.54 o
  -2   5   8        1.97        0.72      0.39 o
  -1   5   8       27.79       27.07      0.90 o
   0   5   8       23.26       25.18      1.03 o
   1   5   8       22.32       21.09      1.45 o
   2   5   8        7.93        6.91      0.69 o
   3   5   8        0.11        0.57      0.51 o
   4   5   8       35.24       30.29      1.22 o
   5   5   8        0.43       -0.03      0.53 o
   6   5   8        1.35        1.49      0.67 o
   7   5   8        0.13       -0.36      0.69 o
   8   5   8        2.48        2.85      0.93 o
   9   5   8        0.29       -0.20      0.86 o
  10   5   8        0.32       -0.01      0.86 o
 -11   6   8        3.04        3.41      0.97 o
 -10   6   8        6.81        8.26      2.40 o
  -9   6   8        0.20        3.03      0.93 o
  -8   6   8       28.60       35.48      1.80 o
  -7   6   8        1.32        1.98      1.05 o
  -6   6   8        2.49        3.35      0.87 o
  -5   6   8        1.11       -0.03      0.67 o
  -4   6   8        0.78        0.20      0.64 o
  -3   6   8       14.85       10.36      1.49 o
  -2   6   8        5.78        5.18      1.00 o
  -1   6   8        0.11        0.15      0.52 o
   0   6   8        1.86        2.15      0.58 o
   1   6   8        1.02       -0.25      0.89 o
   2   6   8       28.14       30.55      1.23 o
   3   6   8        4.98        4.89      0.72 o
   4   6   8        0.28        0.11      0.61 o
   5   6   8        0.45       -0.29      0.55 o
   6   6   8        1.74        1.84      0.89 o
   7   6   8        1.47        1.58      0.90 o
   8   6   8        4.74        4.58      1.51 o
  -8   7   8        1.20        0.99      1.42 o
  -7   7   8        0.04       -0.05      0.78 o
  -6   7   8        1.87        1.10      0.82 o
  -5   7   8        0.03       -0.37      0.74 o
  -4   7   8       27.90       29.55      2.31 o
  -3   7   8        0.50        0.58      1.10 o
  -2   7   8        4.74        4.54      1.38 o
  -1   7   8        8.81        8.68      1.46 o
   0   7   8        0.27       -0.36      0.58 o
   1   7   8       11.31       14.38      1.37 o
   2   7   8        8.02       11.10      0.96 o
   3   7   8        5.34        6.33      0.84 o
   4   7   8        3.81        4.10      0.97 o
   5   7   8        0.57        1.67      1.13 o
 -11   0   9      367.74      314.64      5.69 o
  -9   0   9       32.27       25.61      1.41 o
  -7   0   9       96.75       95.55      1.53 o
  -5   0   9      276.86      250.82      2.47 o
  -3   0   9      444.49      495.09      4.82 o
  -1   0   9      699.76      719.65      6.67 o
   1   0   9       79.64       81.76      1.61 o
   3   0   9       95.16       95.46      1.60 o
   5   0   9       23.09       22.01      0.87 o
   7   0   9       42.46       43.51      2.05 o
   9   0   9       27.63       27.23      0.85 o
  11   0   9        3.40        4.43      1.17 o
 -15   1   9        1.72        2.12      0.93 o
 -14   1   9        0.05       -0.45      0.76 o
 -13   1   9        1.17        5.21      1.00 o
 -12   1   9        1.29        2.70      0.86 o
 -11   1   9       27.53       27.37      1.62 o
 -10   1   9      108.22      107.72      2.90 o
  -9   1   9      123.05      124.64      2.44 o
  -8   1   9       56.31       54.96      1.25 o
  -7   1   9        0.01       -0.41      0.44 o
  -6   1   9        3.35        3.61      0.31 o
  -5   1   9       15.62       14.63      0.40 o
  -4   1   9      100.40      107.75      0.96 o
  -3   1   9        1.64        1.66      0.24 o
  -2   1   9      241.01      248.39      2.18 o
  -1   1   9      136.28      128.97      1.26 o
   0   1   9        7.61        8.77      0.40 o
   1   1   9       10.89       13.16      0.45 o
   2   1   9      263.62      263.24      2.14 o
   3   1   9      345.92      332.55      2.58 o
   4   1   9       19.66       19.74      0.57 o
   5   1   9       52.21       56.58      0.90 o
   6   1   9        7.21        6.68      0.41 o
   7   1   9        4.67        4.14      0.44 o
   8   1   9        2.23        2.59      0.42 o
   9   1   9        0.00       -0.25      0.34 o
  10   1   9        8.23       10.41      0.72 o
  11   1   9        1.17        1.04      0.42 o
  12   1   9        2.03        0.67      0.62 o
  13   1   9       25.29       28.12      1.45 o
 -16   2   9        0.37       -0.91      0.91 o
 -15   2   9       11.26       17.84      1.60 o
 -14   2   9       12.78       16.89      1.13 o
 -13   2   9        0.48       -0.03      1.27 o
 -12   2   9        1.43        1.28      0.64 o
 -11   2   9       42.54       43.78      1.53 o
 -10   2   9        7.14        7.58      0.56 o
  -9   2   9       21.24       16.20      0.79 o
  -8   2   9        4.51        3.05      0.45 o
  -7   2   9      325.31      302.19      3.06 o
  -6   2   9      720.38      703.35      5.89 o
  -5   2   9      122.10      125.02      1.73 o
  -4   2   9      162.11      167.35      2.19 o
  -3   2   9        0.31        0.51      0.30 o
  -2   2   9       21.30       21.53      0.69 o
  -1   2   9      168.03      182.69      2.56 o
   0   2   9       46.20       44.16      0.86 o
   1   2   9       82.70       91.06      1.25 o
   2   2   9       40.88       45.84      0.90 o
   3   2   9        7.95        8.12      0.50 o
   4   2   9        1.30        1.40      0.37 o
   5   2   9       45.08       45.64      1.08 o
   6   2   9       17.46       17.61      0.68 o
   7   2   9       10.79       13.25      0.62 o
   8   2   9       18.21       15.87      1.13 o
   9   2   9       28.83       28.65      1.01 o
  10   2   9        9.72       12.02      1.04 o
  11   2   9        0.52       -0.21      0.53 o
  12   2   9        0.37        0.23      0.86 o
 -15   3   9        6.74        9.65      1.04 o
 -14   3   9       15.71       22.02      1.98 o
 -13   3   9        0.18        0.63      0.65 o
 -12   3   9       10.75        8.25      0.90 o
 -11   3   9        0.84        1.40      0.53 o
 -10   3   9       39.81       33.39      1.14 o
  -9   3   9       31.28       32.55      1.11 o
  -8   3   9      242.27      228.05      2.68 o
  -7   3   9       32.17       26.75      1.03 o
  -6   3   9       27.49       28.70      1.03 o
  -5   3   9        0.01        0.50      0.32 o
  -4   3   9        5.90        4.91      0.38 o
  -3   3   9        1.30        1.50      0.35 o
  -2   3   9        2.77        3.52      0.41 o
  -1   3   9      168.77      177.90      2.30 o
   0   3   9       54.68       50.43      1.03 o
   1   3   9       57.59       56.16      1.09 o
   2   3   9       16.25       14.77      1.07 o
   3   3   9       38.71       37.79      0.89 o
   4   3   9        0.04        0.24      0.36 o
   5   3   9       12.98       15.19      0.84 o
   6   3   9        1.89        2.27      0.44 o
   7   3   9      113.72      112.83      1.63 o
   8   3   9      150.11      146.77      3.52 o
   9   3   9       85.81       87.28      1.66 o
  10   3   9        5.90        7.42      1.02 o
  11   3   9        0.39        1.24      0.61 o
  12   3   9        3.97        4.63      0.76 o
 -14   4   9        3.07        2.68      0.87 o
 -13   4   9       13.18       18.54      1.26 o
 -12   4   9        4.43        2.42      0.63 o
 -11   4   9        0.51        1.21      0.56 o
 -10   4   9        0.95        1.23      0.54 o
  -9   4   9       14.15       14.02      0.83 o
  -8   4   9        0.22        0.62      0.49 o
  -7   4   9        3.71        4.05      0.59 o
  -6   4   9      184.67      194.48      2.76 o
  -5   4   9      104.98      110.93      3.63 o
  -4   4   9       59.62       56.39      1.41 o
  -3   4   9        0.29        0.15      0.46 o
  -2   4   9      231.31      202.26      2.77 o
  -1   4   9      214.70      187.15      2.67 o
   0   4   9        4.27        3.10      0.74 o
   1   4   9      183.23      173.33      2.62 o
   2   4   9        3.06        3.38      0.62 o
   3   4   9        3.86        4.08      0.63 o
   4   4   9       23.48       25.54      1.11 o
   5   4   9        0.24        0.80      0.55 o
   6   4   9       68.92       60.63      1.68 o
   7   4   9        0.33        1.00      0.75 o
   8   4   9       22.38       19.85      0.91 o
   9   4   9       94.60       87.16      2.00 o
  10   4   9        0.51        0.43      0.71 o
  11   4   9        8.09        7.20      0.89 o
 -12   5   9        1.81        0.44      0.64 o
 -11   5   9        2.85        1.78      0.63 o
 -10   5   9        0.23       -0.31      0.56 o
  -9   5   9        3.05        2.40      0.82 o
  -8   5   9        1.27        2.10      1.13 o
  -7   5   9       33.55       30.26      1.54 o
  -6   5   9        9.78        8.04      0.98 o
  -5   5   9      122.40      128.57      4.13 o
  -4   5   9        3.32        3.72      1.12 o
  -3   5   9       46.57       44.64      1.52 o
  -2   5   9        7.81        4.28      0.63 o
  -1   5   9        8.29        9.32      0.72 o
   0   5   9        0.68       -0.17      0.46 o
   1   5   9       15.67       15.61      0.89 o
   2   5   9       12.54       11.43      0.82 o
   3   5   9       23.98       19.28      1.01 o
   4   5   9        0.28        0.75      0.56 o
   5   5   9        0.36        0.58      0.58 o
   6   5   9        0.56        0.35      0.57 o
   7   5   9       11.99       14.36      1.32 o
   8   5   9        0.13        0.49      0.81 o
   9   5   9        0.99        0.85      0.93 o
 -10   6   9        5.68        7.74      1.17 o
  -9   6   9        9.43       12.88      1.28 o
  -8   6   9        0.41       -0.47      0.78 o
  -7   6   9        6.08        6.77      1.03 o
  -6   6   9        5.48        5.59      1.87 o
  -5   6   9        0.10       -0.11      0.97 o
  -4   6   9       12.17        5.90      1.38 o
  -3   6   9        3.34        5.70      0.89 o
  -2   6   9        4.18        4.88      0.99 o
  -1   6   9        1.61        2.17      0.78 o
   0   6   9        8.07        9.33      0.87 o
   1   6   9        1.75        2.56      0.63 o
   2   6   9       10.24       12.35      0.92 o
   3   6   9       20.20       24.93      1.86 o
   4   6   9        0.01        0.18      0.60 o
   5   6   9        1.18        1.28      0.68 o
   6   6   9        6.61        7.10      1.10 o
   7   6   9        0.34        1.79      1.23 o
  -7   7   9        0.27        0.63      0.86 o
  -6   7   9        2.85        4.39      2.60 o
  -5   7   9        0.00        0.39      1.15 o
  -4   7   9        4.96        4.60      1.38 o
  -3   7   9        1.40        1.16      1.00 o
  -2   7   9       12.60       15.54      1.34 o
  -1   7   9       18.90       18.55      2.03 o
   0   7   9        0.08       -0.70      0.70 o
   1   7   9        0.18       -0.26      0.79 o
   2   7   9        1.35        0.65      0.63 o
   3   7   9        7.71        8.63      1.15 o
   4   7   9        0.28        0.33      2.19 o
 -10   0  10       90.16       92.10      2.55 o
  -8   0  10      190.43      190.28      3.03 o
  -6   0  10       17.62       18.03      0.65 o
  -4   0  10        1.08        1.10      0.31 o
  -2   0  10      298.18      315.01      5.78 o
   0   0  10      132.75      139.72      2.00 o
   2   0  10      124.94      134.01      2.01 o
   4   0  10       61.28       63.56      1.40 o
   6   0  10       14.43       14.97      1.21 o
   8   0  10       46.99       44.33      1.26 o
  10   0  10       35.51       38.24      1.28 o
  12   0  10        6.62        8.91      1.51 o
 -14   1  10        0.70        0.63      0.82 o
 -13   1  10        1.75        0.80      0.86 o
 -12   1  10        0.03        0.54      0.80 o
 -11   1  10        0.33        0.45      0.59 o
 -10   1  10      287.35      260.18      4.09 o
  -9   1  10        1.74        0.56      1.37 o
  -8   1  10      244.26      225.29      4.17 o
  -7   1  10      162.86      149.85      1.87 o
  -6   1  10      405.62      385.27      3.18 o
  -5   1  10       21.16       19.10      0.52 o
  -4   1  10        3.77        3.28      0.29 o
  -3   1  10        5.75        6.03      0.34 o
  -2   1  10       75.42       76.97      0.96 o
  -1   1  10       38.29       38.18      0.83 o
   0   1  10       71.95       74.32      0.97 o
   1   1  10       57.76       55.76      0.85 o
   2   1  10       29.09       28.03      0.66 o
   3   1  10       12.75       14.39      0.51 o
   4   1  10       42.21       40.56      0.79 o
   5   1  10        0.03        0.21      0.29 o
   6   1  10        0.03       -0.29      0.29 o
   7   1  10        1.69        1.71      0.42 o
   8   1  10        5.04        5.12      0.68 o
   9   1  10       36.43       32.45      0.94 o
  10   1  10        1.18        1.54      0.51 o
  11   1  10       25.98       25.00      0.87 o
  12   1  10        4.45        3.11      0.88 o
 -15   2  10       22.16       30.63      1.95 o
 -14   2  10        0.55        0.58      0.93 o
 -13   2  10        0.02        0.50      0.82 o
 -12   2  10        5.98        5.14      1.02 o
 -11   2  10        0.99        0.30      0.84 o
 -10   2  10       13.02       11.96      0.72 o
  -9   2  10        5.84        6.33      0.61 o
  -8   2  10      225.70      220.23      2.96 o
  -7   2  10      240.58      241.27      4.01 o
  -6   2  10       15.01       12.36      0.60 o
  -5   2  10       83.38       75.54      1.29 o
  -4   2  10        0.58        0.62      0.33 o
  -3   2  10       43.18       41.24      0.94 o
  -2   2  10       67.32       68.14      1.18 o
  -1   2  10        5.23        6.06      0.44 o
   0   2  10        4.13        5.63      0.44 o
   1   2  10        5.69        5.71      0.63 o
   2   2  10       12.59       12.30      0.56 o
   3   2  10        0.00       -0.17      0.34 o
   4   2  10       75.50       77.17      1.26 o
   5   2  10       31.24       30.09      0.85 o
   6   2  10       13.63       14.17      0.64 o
   7   2  10       25.36       26.61      0.87 o
   8   2  10       32.22       32.26      1.00 o
   9   2  10        0.34        0.24      0.49 o
  10   2  10       13.27       12.90      0.78 o
  11   2  10        0.41        1.09      0.63 o
  12   2  10        0.16        1.04      1.04 o
 -14   3  10        0.70        1.15      0.76 o
 -13   3  10        1.15        0.99      0.69 o
 -12   3  10        2.94        3.90      0.79 o
 -11   3  10        1.26        1.38      0.53 o
 -10   3  10        1.02        0.09      0.57 o
  -9   3  10        0.22       -0.48      0.49 o
  -8   3  10       10.54        7.30      0.62 o
  -7   3  10       84.66       76.86      1.42 o
  -6   3  10       40.44       38.67      1.03 o
  -5   3  10      542.78      515.37      5.93 o
  -4   3  10       15.11       14.41      0.73 o
  -3   3  10       19.00       18.88      0.71 o
  -2   3  10       66.38       66.39      1.20 o
  -1   3  10       31.37       30.51      0.89 o
   0   3  10      436.04      419.38      3.92 o
   1   3  10       14.91       12.35      0.65 o
   2   3  10      109.17      108.58      1.89 o
   3   3  10       78.69       75.81      1.45 o
   4   3  10        3.39        2.79      0.44 o
   5   3  10       78.67       84.43      1.44 o
   6   3  10       21.15       23.87      0.84 o
   7   3  10       50.62       51.85      1.16 o
   8   3  10        1.20        1.25      0.54 o
   9   3  10       14.84       16.22      0.85 o
  10   3  10       11.37       11.65      0.96 o
  11   3  10        0.37       -0.61      0.61 o
 -13   4  10       15.04       20.21      1.53 o
 -12   4  10        0.00        0.31      0.66 o
 -11   4  10        4.95        3.23      0.64 o
 -10   4  10        8.62        6.47      0.76 o
  -9   4  10       16.67       12.90      0.83 o
  -8   4  10        1.30        1.88      0.76 o
  -7   4  10       40.87       39.17      1.47 o
  -6   4  10        8.17        9.28      0.68 o
  -5   4  10        0.42        1.13      0.47 o
  -4   4  10        3.60        4.86      0.56 o
  -3   4  10        7.65        5.33      0.79 o
  -2   4  10      149.62      137.79      2.35 o
  -1   4  10        5.92        5.35      0.63 o
   0   4  10        1.62        4.00      1.19 o
   1   4  10        4.44        2.99      0.72 o
   2   4  10        1.53        1.62      0.55 o
   3   4  10        1.63        2.44      0.63 o
   4   4  10        0.18       -0.47      0.47 o
   5   4  10        0.68        0.28      0.57 o
   6   4  10       36.15       28.40      1.26 o
   7   4  10        0.09        0.57      0.52 o
   8   4  10       47.98       44.05      1.31 o
   9   4  10       82.59       77.46      1.95 o
  10   4  10        0.01        0.32      0.69 o
 -12   5  10        0.26        1.24      0.87 o
 -11   5  10        0.01       -0.47      0.69 o
 -10   5  10        4.43        4.80      0.72 o
  -9   5  10        9.14       11.81      0.86 o
  -8   5  10        2.40        3.15      0.89 o
  -7   5  10        0.75        1.86      1.06 o
  -6   5  10        0.24        3.39      1.19 o
  -5   5  10       65.71       68.79      2.16 o
  -4   5  10       58.37       52.04      1.88 o
  -3   5  10        9.25        8.78      1.38 o
  -2   5  10        4.75        5.46      0.85 o
  -1   5  10        1.95        1.34      0.52 o
   0   5  10        3.91        4.02      0.62 o
   1   5  10       21.04       19.89      1.04 o
   2   5  10        1.35        2.11      0.62 o
   3   5  10       11.85       11.03      0.88 o
   4   5  10        0.01       -0.46      0.74 o
   5   5  10        0.43       -0.24      0.57 o
   6   5  10        0.00        0.95      0.64 o
   7   5  10        0.52       -0.19      0.79 o
   8   5  10        5.97        3.40      1.53 o
  -9   6  10        6.69        8.40      2.44 o
  -8   6  10        0.18       -0.34      0.77 o
  -7   6  10        7.52       12.15      1.73 o
  -6   6  10        0.11       -0.95      0.95 o
  -5   6  10       13.07       11.39      1.17 o
  -4   6  10       16.67       18.71      1.33 o
  -3   6  10        1.93        2.07      0.84 o
  -2   6  10        1.36        3.35      1.21 o
  -1   6  10        8.79        8.82      1.25 o
   0   6  10        0.03        0.56      0.57 o
   1   6  10        4.73        6.36      0.79 o
   2   6  10        0.93        1.35      0.63 o
   3   6  10        0.01        0.59      0.83 o
   4   6  10        0.89        1.15      0.68 o
   5   6  10        6.82        8.86      0.96 o
   6   6  10        6.59        7.48      1.54 o
  -5   7  10        1.24       -0.32      0.80 o
  -4   7  10        0.61        1.58      1.02 o
  -3   7  10        1.48        2.71      0.89 o
  -2   7  10        0.54       -1.00      1.04 o
  -1   7  10       18.27       25.49      2.27 o
   0   7  10        3.52        4.82      1.06 o
   1   7  10        4.02        3.88      1.00 o
   2   7  10        1.08        0.42      0.69 o
  -9   0  11       22.79       19.61      1.30 o
  -7   0  11      461.94      462.29      7.24 o
  -5   0  11       13.37       15.59      0.65 o
  -3   0  11      199.73      205.46      2.60 o
  -1   0  11        2.44        2.07      0.45 o
   1   0  11        1.84        1.62      0.45 o
   3   0  11       19.36       16.48      0.83 o
   5   0  11      283.18      282.01      3.52 o
   7   0  11        5.91        6.33      0.65 o
   9   0  11       15.43       18.45      0.99 o
  11   0  11        0.00       -0.99      0.99 o
 -14   1  11        1.74        0.95      0.91 o
 -13   1  11       10.71       11.72      1.25 o
 -12   1  11        7.94        5.95      1.04 o
 -11   1  11        2.86        0.63      0.76 o
 -10   1  11        7.35        9.21      0.87 o
  -9   1  11       75.64       66.65      1.85 o
  -8   1  11      220.85      212.38      4.90 o
  -7   1  11       20.54       20.96      0.79 o
  -6   1  11       25.73       26.19      0.84 o
  -5   1  11        3.43        4.23      0.42 o
  -4   1  11      107.47      108.47      1.42 o
  -3   1  11       66.68       67.43      0.93 o
  -2   1  11       18.45       17.78      0.53 o
  -1   1  11       20.17       22.00      0.59 o
   0   1  11       69.66       69.84      0.98 o
   1   1  11       38.53       39.25      0.78 o
   2   1  11       75.71       73.72      1.04 o
   3   1  11       13.60       13.61      0.52 o
   4   1  11       19.65       23.49      0.67 o
   5   1  11        4.30        3.50      0.38 o
   6   1  11       17.86       18.56      0.64 o
   7   1  11        2.38        2.12      0.46 o
   8   1  11        8.63        8.99      0.61 o
   9   1  11        0.32       -0.17      0.43 o
  10   1  11        2.16        2.61      0.57 o
  11   1  11        0.39        0.27      0.45 o
 -15   2  11        0.98        1.15      1.04 o
 -14   2  11        0.04       -0.02      0.93 o
 -13   2  11        0.31        0.71      0.86 o
 -12   2  11        0.24        0.07      0.82 o
 -11   2  11        0.92        0.97      0.76 o
 -10   2  11        0.20        0.33      0.74 o
  -9   2  11       11.84       11.89      0.76 o
  -8   2  11       30.19       31.20      1.87 o
  -7   2  11        6.68        8.97      0.70 o
  -6   2  11        0.52       -0.20      0.37 o
  -5   2  11      291.35      267.84      3.24 o
  -4   2  11      202.12      185.98      2.17 o
  -3   2  11       18.55       18.03      0.74 o
  -2   2  11        7.47        8.66      0.50 o
  -1   2  11        2.88        3.82      0.43 o
   0   2  11       17.72       19.27      0.70 o
   1   2  11        0.23       -0.24      0.35 o
   2   2  11       36.42       36.60      0.92 o
   3   2  11        3.27        3.47      0.50 o
   4   2  11        4.77        5.49      0.50 o
   5   2  11        3.67        3.82      0.48 o
   6   2  11       27.96       29.32      0.91 o
   7   2  11        4.70        5.46      0.54 o
   8   2  11        0.01       -0.09      0.43 o
   9   2  11       32.24       34.27      1.16 o
  10   2  11       19.48       19.66      1.13 o
  11   2  11        6.09        6.19      0.81 o
 -14   3  11        4.57        6.77      1.36 o
 -13   3  11        1.32        2.90      1.02 o
 -12   3  11       36.38       42.17      2.21 o
 -11   3  11        0.62        0.37      0.84 o
 -10   3  11        2.19        2.04      0.56 o
  -9   3  11        0.55       -0.45      0.45 o
  -8   3  11        4.00        3.34      0.73 o
  -7   3  11        9.06       11.29      0.89 o
  -6   3  11       42.20       39.36      1.56 o
  -5   3  11       39.51       36.99      1.14 o
  -4   3  11        6.72        9.57      1.03 o
  -3   3  11       19.20       14.11      0.65 o
  -2   3  11      360.14      348.34      7.23 o
  -1   3  11        0.10        0.25      0.43 o
   0   3  11      132.48      126.58      1.83 o
   1   3  11       63.06       61.91      1.66 o
   2   3  11        0.19        0.87      0.43 o
   3   3  11       45.34       46.52      1.06 o
   4   3  11        0.39        0.73      0.41 o
   5   3  11        9.38       10.00      0.72 o
   6   3  11        0.23       -0.47      0.47 o
   7   3  11        0.10        0.28      0.44 o
   8   3  11        2.39        2.51      0.58 o
   9   3  11        5.65        5.65      0.69 o
  10   3  11       12.99       12.78      0.99 o
 -13   4  11        0.26       -0.43      0.91 o
 -12   4  11        0.47       -0.20      0.89 o
 -11   4  11       14.42       18.90      2.00 o
 -10   4  11       12.37       10.22      0.96 o
  -9   4  11        0.51        0.84      0.52 o
  -8   4  11        3.69        2.03      0.58 o
  -7   4  11       24.67       24.19      1.03 o
  -6   4  11        0.01       -0.34      0.59 o
  -5   4  11       30.48       32.19      1.35 o
  -4   4  11       71.30       67.12      1.88 o
  -3   4  11        3.83        4.70      0.60 o
  -2   4  11        7.91        7.08      0.54 o
  -1   4  11       28.88       30.91      1.79 o
   0   4  11       40.55       37.30      1.27 o
   1   4  11       10.77       10.96      0.86 o
   2   4  11       16.43       15.31      0.95 o
   3   4  11        0.14       -0.31      0.53 o
   4   4  11        7.71        7.37      0.64 o
   5   4  11        0.26       -0.44      0.44 o
   6   4  11        1.76        0.81      0.56 o
   7   4  11        1.12        0.54      0.79 o
   8   4  11       15.06       16.55      0.94 o
   9   4  11       11.09       10.22      1.10 o
 -11   5  11        4.30        4.83      0.91 o
 -10   5  11        3.30        3.03      0.84 o
  -9   5  11        7.46       11.10      1.44 o
  -8   5  11        2.53        3.56      0.65 o
  -7   5  11        0.66        2.03      0.79 o
  -6   5  11        2.43        1.58      0.81 o
  -5   5  11        2.58        4.09      1.27 o
  -4   5  11       16.01       14.83      1.73 o
  -3   5  11       39.92       40.29      2.46 o
  -2   5  11        0.07       -0.63      0.63 o
  -1   5  11       11.05        9.28      0.78 o
   0   5  11        0.19        0.21      0.51 o
   1   5  11       15.07       15.60      1.43 o
   2   5  11        1.57        1.43      0.84 o
   3   5  11        4.99        4.53      0.75 o
   4   5  11        0.03       -0.29      0.64 o
   5   5  11        0.19       -0.23      0.62 o
   6   5  11        9.23       10.43      0.98 o
   7   5  11        1.64        1.64      0.89 o
  -8   6  11        1.94        0.61      1.15 o
  -7   6  11       13.65       15.59      3.40 o
  -6   6  11        3.78        4.27      1.01 o
  -5   6  11       20.97       18.88      1.43 o
  -4   6  11       14.10       17.62      1.94 o
  -3   6  11        6.59        7.35      1.58 o
  -2   6  11       10.31       13.32      1.73 o
  -1   6  11        0.30        0.49      0.79 o
   0   6  11        0.75       -0.13      1.22 o
   1   6  11        0.90        1.26      0.61 o
   2   6  11        0.87        1.92      0.85 o
   3   6  11        7.27        9.82      0.98 o
   4   6  11        0.94        0.66      0.72 o
   5   6  11       17.53       19.95      2.40 o
 -10   0  12        0.03        1.23      0.69 o
  -8   0  12      174.15      153.71      3.43 o
  -6   0  12       36.39       31.89      1.01 o
  -4   0  12      227.12      209.67      2.71 o
  -2   0  12       28.94       27.39      0.97 o
   0   0  12       11.58       13.04      0.72 o
   2   0  12       18.42       18.82      0.88 o
   4   0  12       61.85       57.40      1.44 o
   6   0  12        0.01       -0.29      0.76 o
   8   0  12        7.75        7.37      0.76 o
  10   0  12        0.06       -0.49      0.58 o
 -13   1  12        2.23        2.53      0.97 o
 -12   1  12        0.50        0.32      0.78 o
 -11   1  12        1.23        1.75      0.84 o
 -10   1  12        0.00       -0.37      0.54 o
  -9   1  12        3.10        1.99      0.63 o
  -8   1  12      105.36      102.92      2.31 o
  -7   1  12        5.91        4.72      0.56 o
  -6   1  12       30.29       30.55      1.16 o
  -5   1  12      496.48      485.34      4.37 o
  -4   1  12      210.09      221.13      2.61 o
  -3   1  12        4.52        3.93      0.44 o
  -2   1  12        7.30        7.18      0.50 o
  -1   1  12        6.42        7.30      0.42 o
   0   1  12       52.37       50.15      0.88 o
   1   1  12        0.81        0.34      0.31 o
   2   1  12       36.81       39.36      0.81 o
   3   1  12        0.52        0.60      0.33 o
   4   1  12        8.67       11.20      0.61 o
   5   1  12       20.10       18.71      0.75 o
   6   1  12       17.63       17.22      0.75 o
   7   1  12        2.92        2.14      0.48 o
   8   1  12        0.71        0.81      0.49 o
   9   1  12        0.65        0.19      0.48 o
  10   1  12       23.93       25.82      1.08 o
 -14   2  12        7.75       13.04      1.56 o
 -13   2  12       23.96       39.19      2.27 o
 -12   2  12       10.17       13.38      1.41 o
 -11   2  12        0.03       -0.43      0.82 o
 -10   2  12        1.29        2.51      0.87 o
  -9   2  12        0.07        0.55      0.61 o
  -8   2  12      207.82      196.11      5.47 o
  -7   2  12        3.79        6.99      0.66 o
  -6   2  12      370.03      354.77      4.73 o
  -5   2  12       31.88       28.44      1.09 o
  -4   2  12       55.24       49.81      1.11 o
  -3   2  12       78.23       76.65      1.38 o
  -2   2  12        1.93        0.53      0.37 o
  -1   2  12        3.28        2.37      0.45 o
   0   2  12       61.04       59.58      1.15 o
   1   2  12        1.07        1.10      0.41 o
   2   2  12      260.25      266.43      3.22 o
   3   2  12       58.64       57.56      1.18 o
   4   2  12       62.21       60.41      1.23 o
   5   2  12       33.61       33.27      0.98 o
   6   2  12        7.14        7.15      0.59 o
   7   2  12       16.47       19.22      0.82 o
   8   2  12        9.56       10.75      0.71 o
   9   2  12       25.51       26.63      1.08 o
  10   2  12       12.54       11.29      0.83 o
 -13   3  12        0.61       -0.50      0.91 o
 -12   3  12        0.23        1.02      0.93 o
 -11   3  12        0.49        1.41      0.91 o
 -10   3  12        0.54        1.04      0.67 o
  -9   3  12       18.77       19.95      1.17 o
  -8   3  12        0.25       -0.65      0.69 o
  -7   3  12       65.27       59.42      1.79 o
  -6   3  12       90.03       86.60      2.40 o
  -5   3  12        3.43        4.56      0.59 o
  -4   3  12        0.34        0.57      0.48 o
  -3   3  12        0.12       -0.32      0.38 o
  -2   3  12        0.32       -0.01      0.40 o
  -1   3  12        2.93        1.42      0.47 o
   0   3  12       36.34       34.00      1.04 o
   1   3  12      185.13      182.56      3.05 o
   2   3  12        9.12        9.67      0.60 o
   3   3  12       22.73       24.16      0.86 o
   4   3  12        1.84        2.96      0.69 o
   5   3  12        0.10       -0.46      0.46 o
   6   3  12        2.23        2.44      0.51 o
   7   3  12        0.40        0.08      0.47 o
   8   3  12        0.01        0.12      0.71 o
   9   3  12        3.23        4.60      0.81 o
 -12   4  12        0.91        0.19      1.02 o
 -11   4  12        7.26        9.61      0.85 o
 -10   4  12        5.48        6.35      0.76 o
  -9   4  12        0.23        0.56      0.70 o
  -8   4  12        2.15        1.03      0.71 o
  -7   4  12        4.58        5.26      0.84 o
  -6   4  12       12.81       14.98      1.06 o
  -5   4  12       12.11       15.68      1.12 o
  -4   4  12        3.88        3.86      0.74 o
  -3   4  12       10.83       10.89      1.04 o
  -2   4  12       43.94       42.94      1.10 o
  -1   4  12       25.61       23.78      0.90 o
   0   4  12        6.80        7.88      0.74 o
   1   4  12        1.55        1.68      0.49 o
   2   4  12       15.62       17.05      0.83 o
   3   4  12        9.06        9.68      0.70 o
   4   4  12        0.06       -0.46      0.46 o
   5   4  12        0.33        0.09      0.50 o
   6   4  12        0.75       -0.49      0.49 o
   7   4  12        4.67        4.90      0.71 o
   8   4  12        0.48       -0.33      0.64 o
 -10   5  12        0.61        0.85      0.63 o
  -9   5  12        0.98        1.27      0.64 o
  -8   5  12       20.34       19.59      1.07 o
  -7   5  12       25.65       26.81      1.38 o
  -6   5  12        0.00        2.36      1.21 o
  -5   5  12        0.58        0.58      1.17 o
  -4   5  12       22.59       26.29      2.14 o
  -3   5  12        8.61        9.21      1.60 o
  -2   5  12        0.45        0.52      0.68 o
  -1   5  12        5.43        5.86      0.96 o
   0   5  12        7.81        7.79      0.82 o
   1   5  12        0.01       -0.29      0.55 o
   2   5  12        2.25        1.56      0.66 o
   3   5  12        0.06       -0.36      0.59 o
   4   5  12       13.22       16.66      1.09 o
   5   5  12        4.13        6.87      1.96 o
   6   5  12        0.34        0.40      0.87 o
  -7   6  12        0.09        0.86      0.86 o
  -6   6  12        0.37        0.41      1.23 o
  -5   6  12        6.02        6.49      1.51 o
  -4   6  12        0.56        2.20      1.32 o
  -3   6  12       16.50       15.91      2.01 o
  -2   6  12       25.60       21.40      2.12 o
  -1   6  12        0.11       -0.69      0.74 o
   0   6  12        0.09       -0.53      1.95 o
   1   6  12        0.04        0.37      0.66 o
   2   6  12        0.72        0.27      0.64 o
   3   6  12        1.25        2.48      0.91 o
  -9   0  13        3.54        0.82      0.71 o
  -7   0  13        5.18        4.17      0.80 o
  -5   0  13      217.92      221.28      4.04 o
  -3   0  13        8.66       10.84      0.70 o
  -1   0  13       32.80       34.14      1.10 o
   1   0  13       11.23       11.31      0.72 o
   3   0  13        4.98        4.17      0.64 o
   5   0  13        0.44       -0.04      0.49 o
   7   0  13        7.40        5.76      0.72 o
   9   0  13        3.62        3.56      0.71 o
 -13   1  13       41.38       57.33      2.44 o
 -12   1  13        0.05       -0.02      0.84 o
 -11   1  13        0.02       -0.33      0.78 o
 -10   1  13        1.29        2.20      0.87 o
  -9   1  13        2.01        1.67      0.80 o
  -8   1  13        4.91        5.53      0.99 o
  -7   1  13       16.44       18.43      0.89 o
  -6   1  13       50.32       53.62      2.18 o
  -5   1  13       30.48       37.97      1.11 o
  -4   1  13       10.09       12.05      0.62 o
  -3   1  13      178.50      172.36      2.01 o
  -2   1  13       51.97       48.47      1.06 o
  -1   1  13       12.67       15.27      0.67 o
   0   1  13       15.35       16.50      0.68 o
   1   1  13        8.76        7.70      0.55 o
   2   1  13       14.74       14.81      0.67 o
   3   1  13        0.06       -0.23      0.40 o
   4   1  13       33.88       31.72      1.30 o
   5   1  13        9.14        9.01      0.64 o
   6   1  13        9.31       10.59      0.68 o
   7   1  13        0.01        0.31      0.46 o
   8   1  13       23.95       24.43      0.94 o
   9   1  13       11.86       14.53      0.81 o
 -13   2  13       16.18       19.95      1.69 o
 -12   2  13        1.21        1.56      1.00 o
 -11   2  13        1.93        0.30      0.87 o
 -10   2  13       12.63       10.40      1.25 o
  -9   2  13        0.14        0.40      0.64 o
  -8   2  13       18.57       19.18      1.17 o
  -7   2  13        0.58       -0.41      0.56 o
  -6   2  13      117.32      114.05      2.02 o
  -5   2  13       46.48       41.51      1.27 o
  -4   2  13        0.01       -0.07      0.41 o
  -3   2  13      269.61      272.90      3.01 o
  -2   2  13       13.29       12.93      0.73 o
  -1   2  13        3.81        4.81      0.49 o
   0   2  13       82.99       84.50      1.42 o
   1   2  13        6.71        8.01      0.59 o
   2   2  13        5.45        5.51      0.55 o
   3   2  13       25.82       27.22      0.92 o
   4   2  13        9.15        9.87      0.66 o
   5   2  13       64.65       62.41      1.32 o
   6   2  13        0.21       -0.16      0.44 o
   7   2  13       10.66       11.38      0.71 o
   8   2  13        0.72        0.46      0.51 o
   9   2  13        4.41        5.21      0.70 o
 -12   3  13        3.55        4.60      1.17 o
 -11   3  13        1.03        2.64      1.00 o
 -10   3  13        1.48        1.04      0.71 o
  -9   3  13        1.84        2.03      0.73 o
  -8   3  13        0.29       -0.06      1.12 o
  -7   3  13        2.27        3.47      0.76 o
  -6   3  13        9.29       10.24      0.92 o
  -5   3  13        0.27       -0.21      1.55 o
  -4   3  13       57.72       58.75      1.50 o
  -3   3  13        4.33        5.70      0.56 o
  -2   3  13       49.72       45.83      1.54 o
  -1   3  13        2.61        2.56      0.51 o
   0   3  13       35.75       32.04      1.13 o
   1   3  13        1.05        1.40      0.50 o
   2   3  13        5.59        4.41      0.52 o
   3   3  13        3.27        2.55      0.57 o
   4   3  13        0.18        0.17      0.44 o
   5   3  13        6.99        7.38      0.64 o
   6   3  13        5.15        5.64      0.68 o
   7   3  13        0.55        0.04      0.49 o
   8   3  13        5.53        5.23      0.79 o
 -11   4  13        0.00       -0.24      1.21 o
 -10   4  13        4.97        5.24      0.91 o
  -9   4  13        0.22       -0.58      0.70 o
  -8   4  13        0.32        0.35      0.68 o
  -7   4  13        0.94        1.34      0.75 o
  -6   4  13        2.23        2.17      0.73 o
  -5   4  13        5.15        4.59      0.78 o
  -4   4  13        5.73        5.05      0.79 o
  -3   4  13        0.80       -0.08      0.83 o
  -2   4  13        3.07        2.95      0.64 o
  -1   4  13        0.00       -0.46      0.46 o
   0   4  13       24.78       24.95      0.99 o
   1   4  13        0.08       -0.46      0.48 o
   2   4  13        9.17        8.27      0.82 o
   3   4  13        0.19        0.10      0.49 o
   4   4  13        4.96        6.37      0.68 o
   5   4  13        0.13       -0.52      0.52 o
   6   4  13        0.00       -0.47      0.54 o
   7   4  13        0.81        0.96      0.69 o
  -9   5  13        0.16       -0.05      0.77 o
  -8   5  13        0.80        2.77      1.44 o
  -7   5  13       15.38       15.89      1.22 o
  -6   5  13        1.63        1.97      0.83 o
  -5   5  13       45.29       52.46      1.89 o
  -4   5  13        0.02        0.32      1.19 o
  -3   5  13        2.77        3.20      1.34 o
  -2   5  13       11.84       12.42      1.18 o
  -1   5  13        0.09       -0.21      0.80 o
   0   5  13        0.00        0.08      0.60 o
   1   5  13       17.56       15.75      1.06 o
   2   5  13        1.79        0.20      0.67 o
   3   5  13        0.29       -0.07      0.67 o
   4   5  13        0.20       -0.65      0.65 o
  -4   6  13        0.68        0.67      1.25 o
  -3   6  13        1.04        0.84      1.27 o
  -2   6  13        0.67        0.69      1.23 o
  -1   6  13        3.23        4.63      1.51 o
   0   6  13        1.75        0.16      0.91 o
  -6   0  14        3.20        2.82      0.62 o
  -4   0  14       26.16       28.76      1.09 o
  -2   0  14      410.02      430.04      5.06 o
   0   0  14       11.67       11.63      0.78 o
   2   0  14        6.01        6.03      0.67 o
   4   0  14        0.58        0.70      0.55 o
   6   0  14       25.73       30.60      1.23 o
   8   0  14        0.77        1.22      0.64 o
 -12   1  14        0.68        0.41      0.89 o
 -11   1  14        9.44       14.42      1.34 o
 -10   1  14        4.51        7.96      1.12 o
  -9   1  14        1.37       -0.13      0.76 o
  -8   1  14        7.39        6.85      0.97 o
  -7   1  14        0.38        1.15      0.51 o
  -6   1  14       25.96       23.05      1.02 o
  -5   1  14        5.18        4.18      0.89 o
  -4   1  14      148.77      149.58      1.91 o
  -3   1  14      147.42      141.09      1.84 o
  -2   1  14        0.42        0.77      0.57 o
  -1   1  14        1.42        0.90      0.53 o
   0   1  14       42.49       41.56      1.05 o
   1   1  14        0.99        1.11      0.44 o
   2   1  14        1.51        0.95      0.44 o
   3   1  14        1.29        1.45      0.48 o
   4   1  14       30.07       33.38      1.23 o
   5   1  14       13.95       13.64      0.74 o
   6   1  14        0.14       -0.47      0.47 o
   7   1  14       49.68       53.39      1.31 o
   8   1  14        0.14       -0.09      0.50 o
 -12   2  14       10.27       10.72      1.38 o
 -11   2  14        9.05       11.00      1.32 o
 -10   2  14        2.85        3.01      1.02 o
  -9   2  14        3.33        1.21      0.86 o
  -8   2  14        2.46        0.78      0.67 o
  -7   2  14       24.08       20.53      1.23 o
  -6   2  14       49.48       46.96      1.69 o
  -5   2  14        0.39        0.42      0.55 o
  -4   2  14        0.19       -0.24      0.52 o
  -3   2  14       17.75       18.94      0.84 o
  -2   2  14        0.51        0.60      0.44 o
  -1   2  14        6.48        6.62      0.56 o
   0   2  14       18.91       17.45      0.77 o
   1   2  14       12.56       12.28      0.70 o
   2   2  14      138.60      136.72      2.37 o
   3   2  14       63.30       65.46      1.36 o
   4   2  14        9.34        8.81      0.66 o
   5   2  14        6.91        8.70      0.68 o
   6   2  14        0.01       -0.24      0.47 o
   7   2  14        0.86        0.03      0.50 o
   8   2  14        2.89        2.39      0.63 o
 -11   3  14        4.23        6.10      1.23 o
 -10   3  14        0.00        0.33      0.93 o
  -9   3  14        0.08        0.71      0.71 o
  -8   3  14        1.55       -0.42      0.73 o
  -7   3  14        0.41        1.60      0.73 o
  -6   3  14       28.79       29.83      1.51 o
  -5   3  14       12.06       12.20      1.01 o
  -4   3  14       29.37       26.37      1.14 o
  -3   3  14       10.38       13.30      0.87 o
  -2   3  14       18.13       17.07      0.82 o
  -1   3  14        9.72        8.01      0.66 o
   0   3  14        9.80        9.00      0.69 o
   1   3  14        7.51        6.69      0.67 o
   2   3  14        0.69        0.36      0.49 o
   3   3  14        5.27        5.71      0.61 o
   4   3  14        3.86        5.33      0.60 o
   5   3  14        0.72        1.12      0.52 o
   6   3  14        1.07        0.67      0.51 o
   7   3  14        0.00       -0.33      0.54 o
 -10   4  14        6.98       10.92      1.14 o
  -9   4  14        0.15        0.37      1.87 o
  -8   4  14        0.01       -0.65      0.65 o
  -7   4  14       10.31       12.72      1.29 o
  -6   4  14        0.03        0.07      0.70 o
  -5   4  14       46.04       53.55      2.08 o
  -4   4  14        5.49        4.91      0.87 o
  -3   4  14       19.49       22.87      1.13 o
  -2   4  14       12.86       14.51      1.39 o
  -1   4  14        0.15        0.21      0.60 o
   0   4  14        4.87        7.36      0.87 o
   1   4  14        0.71        0.08      0.50 o
   2   4  14        0.03        0.36      0.54 o
   3   4  14       10.82       11.90      0.84 o
   4   4  14        0.00       -0.05      0.54 o
   5   4  14        0.03        0.51      0.66 o
  -7   5  14        1.67        2.60      1.77 o
  -6   5  14        2.40        1.24      0.82 o
  -5   5  14        0.60        0.58      0.77 o
  -4   5  14        0.07       -0.79      0.79 o
  -3   5  14       11.78       12.84      1.13 o
  -2   5  14        5.53        3.79      0.81 o
  -1   5  14        0.01       -0.07      0.80 o
   0   5  14        0.39        0.59      0.87 o
   1   5  14        2.17        1.33      0.75 o
   2   5  14        1.41        2.19      0.80 o
  -5   0  15        0.71        0.03      0.52 o
  -3   0  15      184.92      184.46      2.73 o
  -1   0  15       53.90       55.37      1.48 o
   1   0  15        0.09        0.07      0.52 o
   3   0  15        5.10        5.43      0.71 o
   5   0  15        0.69        0.43      0.60 o
   7   0  15        3.20        4.15      1.08 o
 -11   1  15        0.02       -0.24      0.86 o
 -10   1  15        1.41        0.43      0.87 o
  -9   1  15       14.73       16.69      1.40 o
  -8   1  15        0.09        0.39      0.80 o
  -7   1  15        3.35        3.55      0.74 o
  -6   1  15        5.75        5.25      0.65 o
  -5   1  15        1.86        1.03      0.55 o
  -4   1  15        0.94        0.59      0.44 o
  -3   1  15        0.67        1.64      0.48 o
  -2   1  15       16.65       17.27      0.78 o
  -1   1  15      106.14      103.88      1.65 o
   0   1  15       16.95       17.20      0.79 o
   1   1  15        3.65        4.31      0.55 o
   2   1  15       26.11       28.13      0.97 o
   3   1  15        8.38        8.80      0.68 o
   4   1  15       14.06       13.90      0.78 o
   5   1  15       21.33       25.29      0.98 o
   6   1  15        1.99        1.49      0.55 o
   7   1  15        7.60        9.28      0.82 o
 -11   2  15       28.08       33.66      2.08 o
 -10   2  15        0.30        0.73      0.93 o
  -9   2  15        0.41        0.09      0.95 o
  -8   2  15        0.06       -0.63      0.63 o
  -7   2  15        1.19        0.81      0.69 o
  -6   2  15       12.68       11.21      0.99 o
  -5   2  15        9.49        6.54      0.72 o
  -4   2  15       26.43       27.36      1.20 o
  -3   2  15       13.45       15.92      0.82 o
  -2   2  15       28.96       28.68      1.21 o
  -1   2  15        1.08        0.46      0.45 o
   0   2  15        2.02        1.79      0.51 o
   1   2  15        0.09       -0.44      0.44 o
   2   2  15        0.86        0.93      0.48 o
   3   2  15       11.57       10.49      0.72 o
   4   2  15        5.11        6.08      0.65 o
   5   2  15       14.94       13.69      0.79 o
   6   2  15        4.23        2.10      0.61 o
 -10   3  15        3.06        2.05      1.08 o
  -9   3  15        9.69       11.26      1.08 o
  -8   3  15        0.57       -0.36      0.68 o
  -7   3  15        0.17       -0.01      0.89 o
  -6   3  15       26.57       26.21      1.46 o
  -5   3  15        8.14       10.07      2.48 o
  -4   3  15       85.48       84.54      2.21 o
  -3   3  15       15.47       17.76      1.06 o
  -2   3  15        2.97        2.69      0.57 o
  -1   3  15       16.87       18.79      0.91 o
   0   3  15        6.07        4.48      0.63 o
   1   3  15        8.17        8.44      0.88 o
   2   3  15        0.02       -0.40      0.73 o
   3   3  15        0.00       -0.31      0.50 o
   4   3  15       11.63       10.65      0.76 o
   5   3  15        0.07       -0.64      0.64 o
  -8   4  15        0.00       -0.59      0.76 o
  -7   4  15        1.38        1.22      0.79 o
  -6   4  15        5.42        7.09      1.36 o
  -5   4  15        9.58       13.02      1.30 o
  -4   4  15        0.38        0.74      0.83 o
  -3   4  15        2.76        3.72      0.73 o
  -2   4  15        3.25        2.21      1.65 o
  -1   4  15        0.89        0.37      0.64 o
   0   4  15        3.47        4.87      0.68 o
   1   4  15        0.41       -0.10      0.55 o
   2   4  15        9.80        8.79      0.78 o
   3   4  15        0.52       -0.42      0.84 o
  -3   5  15        0.18       -0.79      0.79 o
  -2   5  15        0.35        0.64      0.80 o
  -6   0  16       10.72       12.48      1.64 o
  -4   0  16        9.23       11.10      1.13 o
  -2   0  16       72.16       81.04      1.79 o
   0   0  16      105.88      112.39      3.08 o
   2   0  16       12.48       14.17      0.92 o
   4   0  16        4.40        6.20      1.12 o
 -10   1  16        9.64       14.51      1.41 o
  -9   1  16        9.06        9.01      1.21 o
  -8   1  16       14.90       13.36      1.32 o
  -7   1  16        0.85       -0.33      0.78 o
  -6   1  16        0.33       -0.30      0.54 o
  -5   1  16        4.90        4.01      0.66 o
  -4   1  16        0.13        1.17      0.48 o
  -3   1  16       16.20       17.29      1.13 o
  -2   1  16        1.70        1.34      0.49 o
  -1   1  16       33.91       34.49      1.06 o
   0   1  16       11.99        9.16      0.68 o
   1   1  16        9.89        9.73      0.69 o
   2   1  16       21.18       23.82      0.94 o
   3   1  16        4.43        6.12      0.64 o
   4   1  16       13.09       12.54      1.29 o
   5   1  16       23.97       27.39      1.16 o
 -10   2  16        1.04        1.12      1.02 o
  -9   2  16        0.33       -0.09      0.87 o
  -8   2  16        0.04       -0.78      0.80 o
  -7   2  16        0.02       -0.53      0.67 o
  -6   2  16        7.67        8.90      2.15 o
  -5   2  16        0.02       -0.18      0.54 o
  -4   2  16        0.11        0.56      0.59 o
  -3   2  16        4.08        3.80      0.59 o
  -2   2  16       19.99       21.92      0.96 o
  -1   2  16        0.40        0.89      0.50 o
   0   2  16        0.29        0.52      0.48 o
   1   2  16        5.26        4.40      0.62 o
   2   2  16        2.86        2.97      0.59 o
   3   2  16        0.23       -0.25      0.49 o
   4   2  16        2.78        2.33      0.65 o
  -8   3  16        2.04        2.02      1.24 o
  -7   3  16        0.04        0.06      0.76 o
  -6   3  16        1.35       -0.24      0.93 o
  -5   3  16        7.78        8.67      1.04 o
  -4   3  16       22.83       22.85      1.18 o
  -3   3  16        2.48        2.06      0.67 o
  -2   3  16        0.14       -0.50      0.91 o
  -1   3  16        1.69        1.07      0.56 o
   0   3  16        3.72        3.89      0.97 o
   1   3  16        1.51        1.86      0.63 o
   2   3  16        0.86        1.22      0.75 o
   3   3  16        2.59        1.77      0.72 o
  -5   4  16        9.53       10.39      2.83 o
  -4   4  16        7.36        7.42      1.22 o
  -3   4  16       20.30       25.23      3.00 o
  -2   4  16       21.52       23.26      1.94 o
  -1   4  16        4.00        4.05      0.82 o
   0   4  16        3.11        2.99      0.68 o
  -5   0  17        0.09        0.30      0.73 o
  -3   0  17        1.40        1.37      1.11 o
  -1   0  17       67.12       75.16      5.06 o
   1   0  17       57.28       59.30      2.36 o
   3   0  17        0.01        0.39      1.30 o
  -8   1  17        1.79        0.33      0.93 o
  -7   1  17        1.92        2.14      0.97 o
  -6   1  17        0.43       -0.05      0.68 o
  -5   1  17        0.67       -0.28      0.60 o
  -4   1  17        2.02        1.78      0.51 o
  -3   1  17        0.64        0.91      0.50 o
  -2   1  17        0.08        0.11      0.66 o
  -1   1  17       30.03       35.26      1.11 o
   0   1  17        9.01        8.27      0.70 o
   1   1  17        1.15        0.95      0.56 o
   2   1  17        1.12        0.79      0.57 o
   3   1  17        0.83        0.94      0.80 o
  -8   2  17        0.58       -0.91      0.91 o
  -7   2  17        5.55        9.01      1.05 o
  -6   2  17        0.25       -0.74      0.74 o
  -5   2  17        0.05       -0.60      0.60 o
  -4   2  17       10.08       10.70      1.59 o
  -3   2  17        0.30        0.25      0.64 o
  -2   2  17        7.29        8.15      0.77 o
  -1   2  17        5.76        6.29      0.67 o
   0   2  17       10.63       11.66      0.77 o
   1   2  17        7.61        8.54      1.11 o
   2   2  17        4.44        5.18      0.82 o
  -5   3  17        0.00       -0.52      0.75 o
  -4   3  17        3.39        2.26      0.88 o
  -3   3  17       26.15       28.48      2.00 o
  -2   3  17        6.55        7.26      0.90 o
  -1   3  17       22.78       23.48      1.43 o
  -6   0  18        6.29        7.16      1.64 o
  -4   0  18        0.26        0.02      1.13 o
  -2   0  18        0.48        1.65      0.97 o
   0   0  18        0.01        0.09      1.27 o
  -6   1  18        0.76        1.92      0.99 o
  -5   1  18        0.58       -0.61      0.61 o
  -4   1  18        2.42        2.40      0.68 o
  -3   1  18        0.57        0.89      0.53 o
  -2   1  18        6.41        5.76      0.84 o
  -1   1  18        4.33        4.86      0.80 o
 
